# Supplementary material for: 2-Chloro-N-(2-chloro­benzo­yl)-N-(2-ethyl-4-oxo-3,4-di­hydro­quinazolin-3-yl)benzamide
Source: Acta Crystallogr Sect E Struct Rep Online. 2014 Mar 29;70(Pt 4):o503–4. doi: 10.1107/S1600536814006035 (PMC3998615; doi:10.1107/S1600536814006035)
Supplement: Supplementary file 1 [file e-70-0o503-sup1.cif]

##############################################################################
#                                                                            #
# This CIF contains the data in a paper accepted for publication in          #
# Acta Crystallographica Section E. It conforms to the requirements of       #
# Notes for Authors for Acta Crystallographica Section E, and has been       #
# peer reviewed under the auspices of the IUCr Commission on Journals.       #
#                                                                            #
# Full details of the Crystallographic Information File format               #
# are given in the paper "The Crystallographic Information File (CIF):       #
# a New Standard Archive File for Crystallography" by S. R. Hall, F. H.      #
# Allen and I. D. Brown [Acta Cryst. (1991), A47, 655-685].                  #
#                                                                            #
# The current version of the core CIF dictionary is obtainable from          #
# ftp://ftp.iucr.org/pub/cif_core.dic.                                       #
#                                                                            #
# Software is freely available for graphical display of the structure(s)     #
# in this CIF. For information consult the CIF software page                 #
# http://www.iucr.org/resources/cif/software.                                #
#                                                                            #
# This file may be used for bona fide research purposes within the           #
# scientific community so long as proper attribution is given to the journal # 
# article from which it was obtained.                                        #
#                                                                            #
##############################################################################
data_I
_database_code_depnum_ccdc_archive 'CCDC 992424'
_audit_creation_method     SHELXL-97
_journal_date_recd_electronic     2014-03-14
_journal_date_accepted     2014-03-18
_journal_name_full     'Acta Crystallographica, Section E'
_journal_year     2014
_journal_volume     70
_journal_issue      4
_journal_page_first     o503
_journal_page_last     o504
_journal_paper_category     QO
_journal_paper_doi     10.1107/S1600536814006035
_journal_coeditor_code     BT6969
_publ_contact_author_name     'Ray J. Butcher'
_publ_contact_author_address
;
Department of Chemistry
Howard University
525 College Street NW
Washington
DC 20059
USA
;
_publ_contact_author_email     rbutcher99@yahoo.com
_publ_contact_author_fax     '202-806-5442'
_publ_contact_author_phone     '202-806-9892'
_publ_section_title
;\
2-Chloro-<i>N</i>-(2-chlorobenzoyl)-<i>N</i>-(2-ethyl-4-oxo-3,4-\
dihydroquinazolin-3-yl)benzamide
;
loop_
    _publ_author_name
    _publ_author_footnote
    _publ_author_address
    'Bakare, Oladapo' .
;
Department of Chemistry
Howard University
525 College Street NW
Washington
DC 20059
USA
;
    'Thompson, Candice' .
;
Department of Chemistry
Howard University
525 College Street NW
Washington
DC 20059
USA
;
    'Brandy, Yakini' .
;
Department of Chemistry
Howard University
525 College Street NW
Washington
DC 20059
USA
;
    'Butcher, Ray J.' .
;
Department of Chemistry
Howard University
525 College Street NW
Washington
DC 20059
USA
;
_chemical_name_systematic
;\
2-Chloro-<i>N</i>-(2-chlorobenzoyl)-<i>N</i>-(2-ethyl-4-oxo-3,4-\
dihydroquinazolin-3-yl)benzamide
;
_chemical_name_common     ?
_chemical_formula_moiety     'C24 H17 Cl2 N3 O3'
_chemical_formula_sum     'C24 H17 Cl2 N3 O3'
_chemical_formula_iupac     'C24 H17 Cl2 N3 O3'
_chemical_formula_weight     466.31
_chemical_melting_point     ?
_symmetry_cell_setting     orthorhombic
_symmetry_space_group_name_H-M     'P b c a'
_symmetry_space_group_name_Hall     '-P 2ac 2ab'
loop_
    _symmetry_equiv_pos_as_xyz
    'x, y, z'
    '-x+1/2, -y, z+1/2'
    '-x, y+1/2, -z+1/2'
    'x+1/2, -y+1/2, -z'
    '-x, -y, -z'
    'x-1/2, y, -z-1/2'
    'x, -y-1/2, z-1/2'
    '-x-1/2, y-1/2, z'
_cell_length_a     17.2597(6)
_cell_length_b     13.5463(4)
_cell_length_c     18.9683(7)
_cell_angle_alpha     90.00
_cell_angle_beta     90.00
_cell_angle_gamma     90.00
_cell_volume     4434.9(3)
_cell_formula_units_Z     8
_cell_measurement_reflns_used     4113
_cell_measurement_theta_min     4.5568
_cell_measurement_theta_max     32.5072
_cell_measurement_temperature     200(2)
_exptl_crystal_description     needle
_exptl_crystal_colour     colourless
_exptl_crystal_size_max     0.52
_exptl_crystal_size_mid     0.18
_exptl_crystal_size_min     0.15
_exptl_crystal_density_diffrn     1.397
_exptl_crystal_density_meas     ?
_exptl_crystal_density_method     'not measured'
_exptl_crystal_F_000     1920
_exptl_absorpt_coefficient_mu     0.325
_exptl_absorpt_correction_type     multi-scan
_exptl_absorpt_process_details
;
(CrysAlis RED; Agilent, 2012)
;
_exptl_absorpt_correction_T_min     0.93482
_exptl_absorpt_correction_T_max     1.00000
_exptl_special_details     ?
_diffrn_ambient_temperature     200(2)
_diffrn_radiation_type     MoK\a
_diffrn_radiation_wavelength     0.71073
_diffrn_radiation_source     'fine-focus sealed tube'
_diffrn_radiation_monochromator     graphite
_diffrn_measurement_device_type     'Oxford Diffraction Gemini'
_diffrn_measurement_method     '\f and \w scans'
_diffrn_detector_area_resol_mean     10.5081
_diffrn_reflns_number     32371
_diffrn_reflns_av_R_equivalents     0.1228
_diffrn_reflns_av_sigmaI/netI     0.2600
_diffrn_reflns_theta_min     4.57
_diffrn_reflns_theta_max     32.56
_diffrn_reflns_theta_full     25.00
_diffrn_measured_fraction_theta_max     0.925
_diffrn_measured_fraction_theta_full     0.991
_diffrn_reflns_limit_h_min     -26
_diffrn_reflns_limit_h_max     25
_diffrn_reflns_limit_k_min     -19
_diffrn_reflns_limit_k_max     20
_diffrn_reflns_limit_l_min     -25
_diffrn_reflns_limit_l_max     28
_diffrn_standards_number     2
_diffrn_standards_interval_count     50
_diffrn_standards_interval_time     ?
_diffrn_standards_decay_%     0
_refine_special_details
;
Refinement of <i>F</i>^2^ against ALL reflections. The weighted <i>R</i>-factor
<i>wR</i> and goodness of fit <i>S</i> are based on <i>F</i>^2^, conventional
<i>R</i>-factors <i>R</i> are based on <i>F</i>, with <i>F</i> set to zero for
negative <i>F</i>^2^. The threshold expression of <i>F</i>^2^ >
\s(<i>F</i>^2^) is used only for calculating <i>R</i>-factors(gt) <i>etc</i>.
and is not relevant to the choice of reflections for refinement.
<i>R</i>-factors based on <i>F</i>^2^ are statistically about twice as large
as those based on <i>F</i>, and <i>R</i>- factors based on ALL data will be
even larger.
;
_reflns_number_total     7466
_reflns_number_gt     2351
_reflns_threshold_expression     I>2\s(I)
_refine_ls_structure_factor_coef     Fsqd
_refine_ls_matrix_type     full
_refine_ls_R_factor_all     0.2096
_refine_ls_R_factor_gt     0.0438
_refine_ls_wR_factor_gt     0.0580
_refine_ls_wR_factor_ref     0.0788
_refine_ls_goodness_of_fit_ref     0.771
_refine_ls_restrained_S_all     0.771
_refine_ls_number_reflns     7466
_refine_ls_number_parameters     290
_refine_ls_number_restraints     0
_refine_ls_hydrogen_treatment     constr
_refine_ls_weighting_scheme     calc
_refine_ls_weighting_details
                 'calc w=1/[\s^2^(Fo^2^)+(0.0239P)^2^] where P=(Fo^2^+2Fc^2^)/3'
_atom_sites_solution_hydrogens     geom
_atom_sites_solution_primary     direct
_atom_sites_solution_secondary     difmap
_refine_ls_shift/su_max     0.001
_refine_ls_shift/su_mean     0.000
_refine_diff_density_max     0.208
_refine_diff_density_min     -0.244
_refine_ls_extinction_method     none
_refine_ls_extinction_coef     ?
loop_
    _atom_type_symbol
    _atom_type_description
    _atom_type_scat_dispersion_real
    _atom_type_scat_dispersion_imag
    _atom_type_scat_source
    'C' 'C' 0.0033 0.0016
                         'International Tables Vol C Tables 4.2.6.8 and 6.1.1.4'
    'H' 'H' 0.0000 0.0000
                         'International Tables Vol C Tables 4.2.6.8 and 6.1.1.4'
    'N' 'N' 0.0061 0.0033
                         'International Tables Vol C Tables 4.2.6.8 and 6.1.1.4'
    'O' 'O' 0.0106 0.0060
                         'International Tables Vol C Tables 4.2.6.8 and 6.1.1.4'
    'Cl' 'Cl' 0.1484 0.1585
                         'International Tables Vol C Tables 4.2.6.8 and 6.1.1.4'
_computing_data_collection
;
CrysAlis CCD (Agilent, 2012)
;
_computing_cell_refinement
;
CrysAlis RED (Agilent, 2012)
;
_computing_data_reduction
;
CrysAlis RED (Agilent, 2012)
;
_computing_structure_solution     'SHELXS97 (Sheldrick, 2008)'
_computing_structure_refinement     'SHELXL97 (Sheldrick, 2008)'
_computing_molecular_graphics     'SHELXTL (Sheldrick, 2008)'
_computing_publication_material     'SHELXTL (Sheldrick, 2008)'
loop_
    _atom_site_type_symbol
    _atom_site_label
    _atom_site_fract_x
    _atom_site_fract_y
    _atom_site_fract_z
    _atom_site_U_iso_or_equiv
    _atom_site_adp_type
    _atom_site_calc_flag
    _atom_site_refinement_flags
    _atom_site_occupancy
    _atom_site_symmetry_multiplicity
    _atom_site_disorder_assembly
    _atom_site_disorder_group
    Cl Cl1A 0.17309(3) 0.55900(4) 0.16919(3) 0.04342(14) Uani d . 1 1 . .
    Cl Cl1B 0.46697(3) 0.43992(4) 0.37319(3) 0.05512(17) Uani d . 1 1 . .
    O O 0.18853(8) 0.70694(9) 0.40899(7) 0.0423(4) Uani d . 1 1 . .
    O O1A 0.12604(7) 0.51488(9) 0.32178(7) 0.0417(4) Uani d . 1 1 . .
    O O1B 0.33657(7) 0.55297(10) 0.46096(7) 0.0433(3) Uani d . 1 1 . .
    N N 0.23311(8) 0.52344(9) 0.39013(7) 0.0249(4) Uani d . 1 1 . .
    N N1 0.18318(8) 0.54745(10) 0.44570(7) 0.0265(3) Uani d . 1 1 . .
    N N2 0.10350(9) 0.49031(11) 0.53679(8) 0.0328(4) Uani d . 1 1 . .
    C C1 0.15976(11) 0.64646(14) 0.44890(10) 0.0297(5) Uani d . 1 1 . .
    C C2 0.10246(10) 0.66490(14) 0.50310(10) 0.0315(5) Uani d . 1 1 . .
    C C3 0.07421(12) 0.76030(15) 0.51353(11) 0.0447(6) Uani d . 1 1 . .
    H H3A 0.0929 0.8133 0.4854 0.054 Uiso calc R 1 1 . .
    C C4 0.01927(13) 0.77749(17) 0.56451(12) 0.0550(7) Uani d . 1 1 . .
    H H4A 0.0000 0.8424 0.5719 0.066 Uiso calc R 1 1 . .
    C C5 -0.00805(12) 0.69966(18) 0.60521(12) 0.0516(6) Uani d . 1 1 . .
    H H5A -0.0460 0.7118 0.6404 0.062 Uiso calc R 1 1 . .
    C C6 0.01906(11) 0.60552(16) 0.59530(10) 0.0415(5) Uani d . 1 1 . .
    H H6A -0.0004 0.5531 0.6234 0.050 Uiso calc R 1 1 . .
    C C7 0.07533(10) 0.58646(14) 0.54378(10) 0.0311(5) Uani d . 1 1 . .
    C C8 0.15506(10) 0.47290(12) 0.48974(10) 0.0283(5) Uani d . 1 1 . .
    C C9 0.18893(12) 0.37229(12) 0.47998(10) 0.0376(5) Uani d . 1 1 . .
    H H9A 0.2461 0.3775 0.4800 0.045 Uiso calc R 1 1 . .
    H H9B 0.1729 0.3463 0.4334 0.045 Uiso calc R 1 1 . .
    C C10 0.16416(13) 0.29949(14) 0.53710(10) 0.0543(6) Uani d . 1 1 . .
    H H10A 0.1871 0.2347 0.5275 0.081 Uiso calc R 1 1 . .
    H H10B 0.1076 0.2938 0.5374 0.081 Uiso calc R 1 1 . .
    H H10C 0.1819 0.3232 0.5831 0.081 Uiso calc R 1 1 . .
    C C1A 0.19483(11) 0.49986(12) 0.32637(10) 0.0269(4) Uani d . 1 1 . .
    C C2A 0.24009(10) 0.44610(13) 0.27213(9) 0.0248(4) Uani d . 1 1 . .
    C C3A 0.22865(10) 0.46128(13) 0.20026(10) 0.0295(4) Uani d . 1 1 . .
    C C4A 0.26354(11) 0.40133(13) 0.15073(10) 0.0359(5) Uani d . 1 1 . .
    H H4AA 0.2551 0.4123 0.1019 0.043 Uiso calc R 1 1 . .
    C C5A 0.31076(12) 0.32527(13) 0.17292(11) 0.0401(5) Uani d . 1 1 . .
    H H5AA 0.3342 0.2831 0.1391 0.048 Uiso calc R 1 1 . .
    C C6A 0.32422(11) 0.30990(13) 0.24376(11) 0.0372(5) Uani d . 1 1 . .
    H H6AA 0.3577 0.2583 0.2586 0.045 Uiso calc R 1 1 . .
    C C7A 0.28880(10) 0.36974(13) 0.29274(10) 0.0304(5) Uani d . 1 1 . .
    H H7AA 0.2978 0.3586 0.3415 0.037 Uiso calc R 1 1 . .
    C C1B 0.31255(10) 0.54950(13) 0.40145(10) 0.0292(4) Uani d . 1 1 . .
    C C2B 0.35792(10) 0.57646(12) 0.33781(9) 0.0258(4) Uani d . 1 1 . .
    C C3B 0.42944(10) 0.53492(13) 0.32191(10) 0.0334(5) Uani d . 1 1 . .
    C C4B 0.47126(11) 0.56635(16) 0.26462(11) 0.0447(5) Uani d . 1 1 . .
    H H4BA 0.5197 0.5365 0.2539 0.054 Uiso calc R 1 1 . .
    C C5B 0.44293(12) 0.64119(16) 0.22275(11) 0.0481(6) Uani d . 1 1 . .
    H H5BA 0.4719 0.6628 0.1830 0.058 Uiso calc R 1 1 . .
    C C6B 0.37257(12) 0.68506(14) 0.23818(11) 0.0412(5) Uani d . 1 1 . .
    H H6BA 0.3535 0.7375 0.2098 0.049 Uiso calc R 1 1 . .
    C C7B 0.33058(11) 0.65183(12) 0.29506(10) 0.0329(5) Uani d . 1 1 . .
    H H7BA 0.2818 0.6811 0.3053 0.040 Uiso calc R 1 1 . .
loop_
    _atom_site_aniso_label
    _atom_site_aniso_U_11
    _atom_site_aniso_U_22
    _atom_site_aniso_U_33
    _atom_site_aniso_U_12
    _atom_site_aniso_U_13
    _atom_site_aniso_U_23
    Cl1A 0.0517(3) 0.0467(3) 0.0319(3) 0.0063(3) -0.0019(3) 0.0055(2)
    Cl1B 0.0382(3) 0.0594(4) 0.0677(4) 0.0131(3) 0.0015(3) 0.0122(3)
    O 0.0556(9) 0.0345(8) 0.0369(9) 0.0039(7) 0.0148(8) 0.0053(6)
    O1A 0.0225(7) 0.0719(10) 0.0307(9) 0.0020(7) -0.0006(7) -0.0031(7)
    O1B 0.0359(8) 0.0682(9) 0.0259(8) -0.0045(7) -0.0048(7) -0.0015(7)
    N 0.0235(8) 0.0331(9) 0.0181(9) 0.0008(7) 0.0038(8) -0.0038(6)
    N1 0.0281(8) 0.0300(9) 0.0212(9) 0.0017(8) 0.0064(8) -0.0011(7)
    N2 0.0319(9) 0.0397(11) 0.0267(10) -0.0036(8) 0.0064(9) -0.0023(7)
    C1 0.0317(11) 0.0318(12) 0.0256(12) 0.0047(10) 0.0003(10) -0.0012(9)
    C2 0.0313(11) 0.0389(12) 0.0245(12) 0.0057(10) 0.0014(10) -0.0037(9)
    C3 0.0487(13) 0.0504(15) 0.0348(14) 0.0140(12) 0.0050(12) 0.0018(10)
    C4 0.0586(16) 0.0568(16) 0.0495(17) 0.0246(13) 0.0052(14) -0.0088(12)
    C5 0.0374(13) 0.0756(18) 0.0417(15) 0.0153(13) 0.0119(12) -0.0125(13)
    C6 0.0328(12) 0.0632(15) 0.0286(13) -0.0028(11) 0.0113(11) -0.0032(10)
    C7 0.0254(10) 0.0432(13) 0.0247(12) -0.0008(10) -0.0017(10) -0.0032(9)
    C8 0.0280(11) 0.0349(12) 0.0221(11) -0.0034(9) -0.0043(10) -0.0001(8)
    C9 0.0480(13) 0.0309(12) 0.0339(13) 0.0026(10) 0.0028(11) -0.0007(9)
    C10 0.0830(17) 0.0398(13) 0.0401(14) 0.0017(13) 0.0111(14) 0.0063(10)
    C1A 0.0277(10) 0.0312(10) 0.0219(11) -0.0047(9) -0.0003(10) 0.0020(8)
    C2A 0.0234(9) 0.0266(10) 0.0244(11) -0.0064(9) 0.0018(9) -0.0043(8)
    C3A 0.0286(10) 0.0283(11) 0.0315(12) -0.0050(9) 0.0016(10) -0.0017(8)
    C4A 0.0502(13) 0.0324(12) 0.0252(12) -0.0064(11) 0.0074(11) -0.0006(9)
    C5A 0.0513(13) 0.0322(12) 0.0368(14) -0.0057(11) 0.0184(12) -0.0101(9)
    C6A 0.0400(12) 0.0281(11) 0.0434(14) 0.0032(10) 0.0061(12) -0.0030(10)
    C7A 0.0319(11) 0.0320(12) 0.0273(12) -0.0056(10) 0.0032(10) -0.0012(9)
    C1B 0.0260(10) 0.0317(11) 0.0298(12) 0.0034(9) -0.0023(10) -0.0033(9)
    C2B 0.0219(9) 0.0336(11) 0.0219(11) -0.0045(9) 0.0013(9) -0.0040(8)
    C3B 0.0257(10) 0.0394(12) 0.0351(13) -0.0002(9) -0.0009(10) -0.0004(9)
    C4B 0.0265(11) 0.0655(15) 0.0421(14) 0.0007(12) 0.0049(11) -0.0075(12)
    C5B 0.0379(13) 0.0743(17) 0.0321(14) -0.0111(13) 0.0111(12) 0.0042(12)
    C6B 0.0411(12) 0.0477(13) 0.0346(14) -0.0070(11) 0.0010(12) 0.0054(10)
    C7B 0.0282(10) 0.0385(12) 0.0321(12) -0.0023(10) -0.0009(10) -0.0059(9)
_geom_special_details
;
All e.s.d.'s (except the e.s.d. in the dihedral angle between two l.s. planes)
are estimated using the full covariance matrix. The cell e.s.d.'s are taken
into account individually in the estimation of e.s.d.'s in distances, angles
and torsion angles; correlations between e.s.d.'s in cell parameters are only
used when they are defined by crystal symmetry. An approximate (isotropic)
treatment of cell e.s.d.'s is used for estimating e.s.d.'s involving l.s.
planes.
;
loop_
    _geom_bond_atom_site_label_1
    _geom_bond_atom_site_label_2
    _geom_bond_site_symmetry_2
    _geom_bond_distance
    _geom_bond_publ_flag
    Cl1A C3A . 1.7376(18) ?
    Cl1B C3B . 1.7385(19) ?
    O C1 . 1.2211(19) ?
    O1A C1A . 1.208(2) ?
    O1B C1B . 1.2034(19) ?
    N N1 . 1.3999(17) ?
    N C1A . 1.415(2) ?
    N C1B . 1.432(2) ?
    N1 C8 . 1.398(2) ?
    N1 C1 . 1.402(2) ?
    N2 C8 . 1.282(2) ?
    N2 C7 . 1.397(2) ?
    C1 C2 . 1.448(2) ?
    C2 C7 . 1.394(2) ?
    C2 C3 . 1.395(2) ?
    C3 C4 . 1.374(3) ?
    C3 H3A . 0.9500 ?
    C4 C5 . 1.389(3) ?
    C4 H4A . 0.9500 ?
    C5 C6 . 1.371(3) ?
    C5 H5A . 0.9500 ?
    C6 C7 . 1.402(2) ?
    C6 H6A . 0.9500 ?
    C8 C9 . 1.494(2) ?
    C9 C10 . 1.526(2) ?
    C9 H9A . 0.9900 ?
    C9 H9B . 0.9900 ?
    C10 H10A . 0.9800 ?
    C10 H10B . 0.9800 ?
    C10 H10C . 0.9800 ?
    C1A C2A . 1.483(2) ?
    C2A C7A . 1.389(2) ?
    C2A C3A . 1.393(2) ?
    C3A C4A . 1.380(2) ?
    C4A C5A . 1.379(2) ?
    C4A H4AA . 0.9500 ?
    C5A C6A . 1.379(3) ?
    C5A H5AA . 0.9500 ?
    C6A C7A . 1.376(2) ?
    C6A H6AA . 0.9500 ?
    C7A H7AA . 0.9500 ?
    C1B C2B . 1.485(2) ?
    C2B C7B . 1.387(2) ?
    C2B C3B . 1.390(2) ?
    C3B C4B . 1.372(2) ?
    C4B C5B . 1.378(3) ?
    C4B H4BA . 0.9500 ?
    C5B C6B . 1.383(3) ?
    C5B H5BA . 0.9500 ?
    C6B C7B . 1.376(2) ?
    C6B H6BA . 0.9500 ?
    C7B H7BA . 0.9500 ?
loop_
    _geom_angle_atom_site_label_1
    _geom_angle_atom_site_label_2
    _geom_angle_atom_site_label_3
    _geom_angle_site_symmetry_1
    _geom_angle_site_symmetry_3
    _geom_angle
    _geom_angle_publ_flag
    N1 N C1A . . 114.12(13) ?
    N1 N C1B . . 114.78(13) ?
    C1A N C1B . . 129.13(15) ?
    C8 N1 N . . 119.73(14) ?
    C8 N1 C1 . . 124.42(15) ?
    N N1 C1 . . 115.61(13) ?
    C8 N2 C7 . . 118.64(16) ?
    O C1 N1 . . 119.86(17) ?
    O C1 C2 . . 127.02(17) ?
    N1 C1 C2 . . 113.11(16) ?
    C7 C2 C3 . . 120.68(18) ?
    C7 C2 C1 . . 119.39(17) ?
    C3 C2 C1 . . 119.93(18) ?
    C4 C3 C2 . . 119.8(2) ?
    C4 C3 H3A . . 120.1 ?
    C2 C3 H3A . . 120.1 ?
    C3 C4 C5 . . 119.8(2) ?
    C3 C4 H4A . . 120.1 ?
    C5 C4 H4A . . 120.1 ?
    C6 C5 C4 . . 120.9(2) ?
    C6 C5 H5A . . 119.5 ?
    C4 C5 H5A . . 119.5 ?
    C5 C6 C7 . . 120.2(2) ?
    C5 C6 H6A . . 119.9 ?
    C7 C6 H6A . . 119.9 ?
    C2 C7 N2 . . 122.77(17) ?
    C2 C7 C6 . . 118.56(18) ?
    N2 C7 C6 . . 118.64(18) ?
    N2 C8 N1 . . 121.61(16) ?
    N2 C8 C9 . . 121.70(17) ?
    N1 C8 C9 . . 116.69(16) ?
    C8 C9 C10 . . 113.07(16) ?
    C8 C9 H9A . . 109.0 ?
    C10 C9 H9A . . 109.0 ?
    C8 C9 H9B . . 109.0 ?
    C10 C9 H9B . . 109.0 ?
    H9A C9 H9B . . 107.8 ?
    C9 C10 H10A . . 109.5 ?
    C9 C10 H10B . . 109.5 ?
    H10A C10 H10B . . 109.5 ?
    C9 C10 H10C . . 109.5 ?
    H10A C10 H10C . . 109.5 ?
    H10B C10 H10C . . 109.5 ?
    O1A C1A N . . 118.87(17) ?
    O1A C1A C2A . . 123.41(18) ?
    N C1A C2A . . 117.25(15) ?
    C7A C2A C3A . . 118.12(16) ?
    C7A C2A C1A . . 119.29(16) ?
    C3A C2A C1A . . 122.13(17) ?
    C4A C3A C2A . . 121.17(17) ?
    C4A C3A Cl1A . . 117.27(15) ?
    C2A C3A Cl1A . . 121.51(14) ?
    C5A C4A C3A . . 119.31(18) ?
    C5A C4A H4AA . . 120.3 ?
    C3A C4A H4AA . . 120.3 ?
    C6A C5A C4A . . 120.63(18) ?
    C6A C5A H5AA . . 119.7 ?
    C4A C5A H5AA . . 119.7 ?
    C7A C6A C5A . . 119.60(18) ?
    C7A C6A H6AA . . 120.2 ?
    C5A C6A H6AA . . 120.2 ?
    C6A C7A C2A . . 121.16(18) ?
    C6A C7A H7AA . . 119.4 ?
    C2A C7A H7AA . . 119.4 ?
    O1B C1B N . . 118.70(17) ?
    O1B C1B C2B . . 124.85(16) ?
    N C1B C2B . . 116.34(16) ?
    C7B C2B C3B . . 118.26(17) ?
    C7B C2B C1B . . 118.50(16) ?
    C3B C2B C1B . . 123.05(17) ?
    C4B C3B C2B . . 120.90(18) ?
    C4B C3B Cl1B . . 118.48(15) ?
    C2B C3B Cl1B . . 120.61(15) ?
    C3B C4B C5B . . 119.87(19) ?
    C3B C4B H4BA . . 120.1 ?
    C5B C4B H4BA . . 120.1 ?
    C4B C5B C6B . . 120.4(2) ?
    C4B C5B H5BA . . 119.8 ?
    C6B C5B H5BA . . 119.8 ?
    C7B C6B C5B . . 119.20(19) ?
    C7B C6B H6BA . . 120.4 ?
    C5B C6B H6BA . . 120.4 ?
    C6B C7B C2B . . 121.35(18) ?
    C6B C7B H7BA . . 119.3 ?
    C2B C7B H7BA . . 119.3 ?
loop_
    _geom_torsion_atom_site_label_1
    _geom_torsion_atom_site_label_2
    _geom_torsion_atom_site_label_3
    _geom_torsion_atom_site_label_4
    _geom_torsion_site_symmetry_1
    _geom_torsion_site_symmetry_2
    _geom_torsion_site_symmetry_3
    _geom_torsion_site_symmetry_4
    _geom_torsion
    _geom_torsion_publ_flag
    C1A N N1 C8 . . . . 88.76(18) ?
    C1B N N1 C8 . . . . -105.67(17) ?
    C1A N N1 C1 . . . . -85.93(17) ?
    C1B N N1 C1 . . . . 79.63(18) ?
    C8 N1 C1 O . . . . 178.75(16) ?
    N N1 C1 O . . . . -6.8(2) ?
    C8 N1 C1 C2 . . . . -0.1(2) ?
    N N1 C1 C2 . . . . 174.35(14) ?
    O C1 C2 C7 . . . . 179.50(19) ?
    N1 C1 C2 C7 . . . . -1.8(2) ?
    O C1 C2 C3 . . . . 0.3(3) ?
    N1 C1 C2 C3 . . . . 179.05(17) ?
    C7 C2 C3 C4 . . . . 0.2(3) ?
    C1 C2 C3 C4 . . . . 179.35(18) ?
    C2 C3 C4 C5 . . . . -0.2(3) ?
    C3 C4 C5 C6 . . . . 0.0(3) ?
    C4 C5 C6 C7 . . . . 0.2(3) ?
    C3 C2 C7 N2 . . . . -177.99(17) ?
    C1 C2 C7 N2 . . . . 2.9(3) ?
    C3 C2 C7 C6 . . . . 0.0(3) ?
    C1 C2 C7 C6 . . . . -179.09(16) ?
    C8 N2 C7 C2 . . . . -1.9(3) ?
    C8 N2 C7 C6 . . . . -179.90(16) ?
    C5 C6 C7 C2 . . . . -0.3(3) ?
    C5 C6 C7 N2 . . . . 177.84(18) ?
    C7 N2 C8 N1 . . . . -0.1(2) ?
    C7 N2 C8 C9 . . . . 178.94(16) ?
    N N1 C8 N2 . . . . -173.11(15) ?
    C1 N1 C8 N2 . . . . 1.1(3) ?
    N N1 C8 C9 . . . . 7.8(2) ?
    C1 N1 C8 C9 . . . . -178.03(16) ?
    N2 C8 C9 C10 . . . . -7.8(3) ?
    N1 C8 C9 C10 . . . . 171.29(16) ?
    N1 N C1A O1A . . . . 9.9(2) ?
    C1B N C1A O1A . . . . -153.11(17) ?
    N1 N C1A C2A . . . . -162.47(14) ?
    C1B N C1A C2A . . . . 34.5(2) ?
    O1A C1A C2A C7A . . . . -130.35(19) ?
    N C1A C2A C7A . . . . 41.7(2) ?
    O1A C1A C2A C3A . . . . 41.7(3) ?
    N C1A C2A C3A . . . . -146.27(16) ?
    C7A C2A C3A C4A . . . . 1.1(2) ?
    C1A C2A C3A C4A . . . . -171.08(16) ?
    C7A C2A C3A Cl1A . . . . -176.41(12) ?
    C1A C2A C3A Cl1A . . . . 11.4(2) ?
    C2A C3A C4A C5A . . . . -0.2(3) ?
    Cl1A C3A C4A C5A . . . . 177.38(14) ?
    C3A C4A C5A C6A . . . . -1.1(3) ?
    C4A C5A C6A C7A . . . . 1.4(3) ?
    C5A C6A C7A C2A . . . . -0.5(3) ?
    C3A C2A C7A C6A . . . . -0.7(2) ?
    C1A C2A C7A C6A . . . . 171.68(16) ?
    N1 N C1B O1B . . . . 27.8(2) ?
    C1A N C1B O1B . . . . -169.29(16) ?
    N1 N C1B C2B . . . . -148.52(14) ?
    C1A N C1B C2B . . . . 14.4(2) ?
    O1B C1B C2B C7B . . . . -120.3(2) ?
    N C1B C2B C7B . . . . 55.7(2) ?
    O1B C1B C2B C3B . . . . 54.6(3) ?
    N C1B C2B C3B . . . . -129.34(18) ?
    C7B C2B C3B C4B . . . . -1.2(3) ?
    C1B C2B C3B C4B . . . . -176.20(17) ?
    C7B C2B C3B Cl1B . . . . -179.81(13) ?
    C1B C2B C3B Cl1B . . . . 5.2(2) ?
    C2B C3B C4B C5B . . . . 1.1(3) ?
    Cl1B C3B C4B C5B . . . . 179.71(15) ?
    C3B C4B C5B C6B . . . . 0.1(3) ?
    C4B C5B C6B C7B . . . . -1.2(3) ?
    C5B C6B C7B C2B . . . . 1.0(3) ?
    C3B C2B C7B C6B . . . . 0.1(3) ?
    C1B C2B C7B C6B . . . . 175.35(16) ?
loop_
    _geom_hbond_atom_site_label_D
    _geom_hbond_atom_site_label_H
    _geom_hbond_atom_site_label_A
    _geom_hbond_site_symmetry_A
    _geom_hbond_distance_DH
    _geom_hbond_distance_HA
    _geom_hbond_distance_DA
    _geom_hbond_angle_DHA
    C7A H7AA O 8_655 0.95 2.43 3.143(2) 131.5
    C4B H4BA O1A 6_656 0.95 2.35 3.211(2) 150.7
    C6 H6A O1A 5_566 0.95 2.58 3.377(2) 142.3
