# Supplementary material for: 2-Chloro-N-(2-chloro­benzo­yl)-N-(2-ethyl-4-oxo-3,4-di­hydro­quinazolin-3-yl)benzamide
Source: Acta Crystallogr Sect E Struct Rep Online. 2014 Mar 29;70(Pt 4):o503–4. doi: 10.1107/S1600536814006035 (PMC3998615; doi:10.1107/S1600536814006035)
Supplement: Supplementary file 2 [file e-70-0o503-Isup2.hkl]

# 
# h,k,l, Fc-squared, Fo-squared, sigma(Fo-squared) and status flag 
# 
data_I
_shelx_title ' ob08-01a in Pbca' 
_shelx_refln_list_code          4 
_shelx_F_calc_maximum      305.90 
_exptl_crystal_F_000      1920.00 
_reflns_d_resolution_high  0.6603 
 
loop_ 
 _symmetry_equiv_pos_as_xyz 
 'x, y, z' 
 '-x+1/2, -y, z+1/2' 
 '-x, y+1/2, -z+1/2' 
 'x+1/2, -y+1/2, -z' 
 '-x, -y, -z' 
 'x-1/2, y, -z-1/2' 
 'x, -y-1/2, z-1/2' 
 '-x-1/2, y-1/2, z' 
 
_cell_length_a    17.2597 
_cell_length_b    13.5463 
_cell_length_c    18.9683 
_cell_angle_alpha  90.000 
_cell_angle_beta   90.000 
_cell_angle_gamma  90.000 
 
_shelx_F_squared_multiplier     1.000 
 
loop_ 
 _refln_index_h 
 _refln_index_k 
 _refln_index_l 
 _refln_F_squared_calc 
 _refln_F_squared_meas 
 _refln_F_squared_sigma 
 _refln_observed_status 
   6   0   0    93576.59    86947.45    526.52 o 
   8   0   0    16795.92    16041.57    160.33 o 
  10   0   0      526.33      532.96     64.64 o 
  12   0   0     4562.27     4501.99    117.29 o 
  14   0   0    10043.08    10172.36    173.25 o 
  16   0   0        4.05      -17.38     62.66 o 
  18   0   0      213.21      159.12    113.05 o 
  20   0   0     2505.91     2879.14    253.71 o 
  22   0   0       14.22        0.88     75.25 o 
  24   0   0      190.08      140.59    401.56 o 
  26   0   0      111.33      428.09    580.31 o 
   4   1   0      239.89      307.80     39.50 o 
   6   1   0    12927.88    12633.49     92.26 o 
   8   1   0      851.09     1004.92     51.86 o 
  10   1   0      545.63      559.09     59.17 o 
  12   1   0     3574.91     3611.06     76.94 o 
  14   1   0      293.33      309.85     61.55 o 
  16   1   0        0.12       10.05     32.93 o 
  18   1   0        0.00       54.96     98.37 o 
  20   1   0       35.08      205.49    153.07 o 
  22   1   0       97.02      269.59    196.36 o 
  24   1   0       33.16      110.12    240.75 o 
  26   1   0       45.02       68.60    574.56 o 
   4   2   0     1230.60     1183.67     56.70 o 
   6   2   0      162.46      209.80     43.09 o 
   8   2   0      347.76      354.98     38.74 o 
  10   2   0     4868.85     4800.21    128.33 o 
  12   2   0       39.37      105.28     66.14 o 
  14   2   0     3104.35     3274.16    151.07 o 
  16   2   0      531.28      507.76     61.04 o 
  18   2   0      330.69      216.66     94.60 o 
  20   2   0      684.10      756.87    157.17 o 
  22   2   0        0.02       18.39    123.41 o 
  24   2   0      136.36      314.65    295.42 o 
   2   3   0        5.56       10.59     16.31 o 
   4   3   0      490.66      479.12     67.52 o 
   6   3   0     2819.70     2670.82     46.08 o 
   8   3   0     1930.82     1841.00    100.49 o 
  10   3   0     1668.87     1784.50    126.94 o 
  12   3   0     1571.72     1595.49    144.50 o 
  14   3   0      268.45      387.88    126.34 o 
  16   3   0      462.36      424.22     84.22 o 
  18   3   0        0.69        5.93     70.81 o 
  20   3   0        3.80       86.42    121.86 o 
  22   3   0      945.30      661.98    250.56 o 
  24   3   0       11.64     -144.53    626.64 o 
   0   4   0    12503.94    12810.75     83.13 o 
   2   4   0       35.90      -28.26     28.26 o 
   4   4   0     2974.00     3158.58    105.37 o 
   6   4   0       13.90       -0.33     27.46 o 
   8   4   0     1201.49     1191.72     40.22 o 
  10   4   0      326.26      444.26    119.75 o 
  12   4   0       15.63       41.23    118.22 o 
  14   4   0       10.97      -61.12     61.62 o 
  16   4   0      296.04      184.40    100.29 o 
  18   4   0       44.32      141.75    104.57 o 
  20   4   0      110.23        4.42    105.50 o 
  22   4   0       24.70       72.96    250.13 o 
  24   4   0       79.17       11.52     85.89 o 
   2   5   0     1528.42     1435.97     36.18 o 
   4   5   0     2187.84     2129.14     54.79 o 
   6   5   0     6955.24     7455.24    141.86 o 
   8   5   0     7106.32     6654.77    348.03 o 
  10   5   0      341.39      559.17    112.87 o 
  12   5   0     2969.74     3050.69    154.20 o 
  14   5   0      318.54      318.41    134.89 o 
  16   5   0      426.26      498.58    110.43 o 
  18   5   0     1004.40      925.86    124.55 o 
  20   5   0      197.15      263.01    158.92 o 
  22   5   0      966.19     1019.80    277.40 o 
  24   5   0       95.36       16.29    269.59 o 
   0   6   0      132.35      208.77     46.78 o 
   2   6   0     7260.43     7516.22     89.85 o 
   4   6   0    11251.29    11796.92    112.13 o 
   6   6   0      182.30      161.04     54.74 o 
   8   6   0      362.05      399.61     52.40 o 
  10   6   0     3950.58     3772.86    345.29 o 
  12   6   0      301.65      311.57    141.11 o 
  14   6   0       41.85      110.14    137.02 o 
  16   6   0      291.92      339.14    116.20 o 
  18   6   0     1147.47     1204.56    189.85 o 
  20   6   0      367.07      252.04    178.42 o 
  22   6   0        5.89      132.89    281.72 o 
   2   7   0       33.08       80.82     29.05 o 
   4   7   0     3414.37     3667.24     72.90 o 
   6   7   0       40.63       56.03     56.98 o 
   8   7   0     1219.22     1231.82    139.93 o 
  10   7   0      341.97      384.77     48.05 o 
  12   7   0     4294.81     3995.61    188.69 o 
  14   7   0      749.50      673.07    161.13 o 
  16   7   0      730.62      673.80    179.09 o 
  18   7   0       56.92       61.67    190.83 o 
  20   7   0      428.28      327.50    187.90 o 
  22   7   0       42.20      105.30    291.31 o 
   0   8   0    25957.97    25826.17    265.75 o 
   2   8   0      112.75      173.36     46.51 o 
   4   8   0       72.66       39.10     46.40 o 
   6   8   0    13473.99    13337.19    233.60 o 
   8   8   0     1826.56     2051.78    114.11 o 
  10   8   0     1601.72     1524.44    111.76 o 
  12   8   0      922.69      633.81    159.79 o 
  14   8   0     5180.51     5326.98    501.97 o 
  16   8   0       32.78       77.71    217.82 o 
  18   8   0      232.58      375.07    195.44 o 
  20   8   0      827.62      707.63    200.02 o 
  22   8   0      152.97      272.89    230.24 o 
   2   9   0      881.63      862.16     61.92 o 
   4   9   0       17.58        1.09     40.76 o 
   6   9   0     3186.94     3297.27    113.18 o 
   8   9   0        0.87       34.22     93.26 o 
  10   9   0     3235.63     3331.87    184.80 o 
  12   9   0      309.79      280.96    151.15 o 
  14   9   0       13.76       38.01    164.42 o 
  16   9   0      629.87      694.24    177.84 o 
  18   9   0       19.39       11.89    222.22 o 
  20   9   0       20.61      101.82    150.95 o 
  22   9   0        0.95       41.16    340.16 o 
   0  10   0     6208.66     6359.97    186.77 o 
   2  10   0      105.85      162.14     68.99 o 
   4  10   0       80.37      133.33     81.82 o 
   6  10   0     1656.22     1679.70     84.54 o 
   8  10   0     2191.71     2243.09    177.45 o 
  10  10   0     1450.94     1510.24    270.31 o 
  12  10   0      741.97      584.22    261.00 o 
  14  10   0      909.38      895.64    194.02 o 
  16  10   0      356.79      411.21    178.82 o 
  18  10   0       79.64      109.59    308.05 o 
  20  10   0      226.09      262.08    274.60 o 
  22  10   0       17.27     -127.46    323.54 o 
   2  11   0     1422.90     1436.78    143.89 o 
   4  11   0      419.20      464.92    118.42 o 
   6  11   0       32.64       -0.32     91.02 o 
   8  11   0      371.73      480.87    100.83 o 
  10  11   0      973.95      694.63    148.49 o 
  12  11   0      230.53      195.41    234.73 o 
  14  11   0       13.74      152.98    258.04 o 
  16  11   0       38.43      222.06    297.00 o 
  18  11   0      384.86      655.27    405.44 o 
  20  11   0       69.25     -143.32    450.24 o 
   0  12   0     2006.84     2245.64    233.88 o 
   2  12   0     1400.32     1460.36    169.51 o 
   4  12   0     1341.29     1437.27     89.29 o 
   6  12   0     1701.35     1721.32     98.94 o 
   8  12   0      439.34      336.35    112.41 o 
  10  12   0       16.62      172.02    191.22 o 
  12  12   0      143.77      212.00    200.08 o 
  16  12   0        0.36      113.93    384.05 o 
  18  12   0       28.17     -167.34   2768.49 o 
   2  13   0      241.43      301.83    131.77 o 
   4  13   0      134.60      319.36    159.48 o 
   6  13   0       74.92      159.49    140.90 o 
   8  13   0     1318.39     1444.65    184.25 o 
  10  13   0       28.96      126.41    214.70 o 
  12  13   0      484.32      565.39    219.86 o 
  14  13   0        0.04      128.09    234.96 o 
  16  13   0       14.06      177.47    276.05 o 
  18  13   0      481.83      862.62    415.35 o 
   0  14   0      289.71      402.75    277.18 o 
   2  14   0       92.55       53.77    213.74 o 
   4  14   0      104.16      105.03    178.51 o 
   6  14   0      840.01     1005.43    183.52 o 
   8  14   0      279.17      389.00    216.48 o 
  10  14   0        1.13       66.57    220.49 o 
  12  14   0       84.92      158.81    234.10 o 
  14  14   0      152.70      304.58    271.92 o 
  16  14   0       50.87      151.13    336.21 o 
   2  15   0      134.04      238.00    239.38 o 
   4  15   0       38.77       34.21    162.97 o 
   6  15   0        0.11       33.81    113.60 o 
   8  15   0      623.82      694.71    243.21 o 
  10  15   0      233.53      233.47    283.00 o 
  12  15   0      212.81      492.91    274.26 o 
  14  15   0        3.05       17.79    354.41 o 
   0  16   0      687.05      842.25    374.17 o 
   2  16   0       39.11        1.12    287.72 o 
   4  16   0        3.24      -38.55    401.32 o 
   6  16   0      729.15     1150.96    237.39 o 
   8  16   0      344.12      614.39    244.91 o 
  10  16   0       79.64      236.70    278.65 o 
  12  16   0      151.12      407.76    348.19 o 
  14  16   0      416.90      339.20    508.29 o 
   2  17   0       33.85      283.37    327.95 o 
   4  17   0       28.03      159.99    403.61 o 
   6  17   0      172.75      139.08    417.72 o 
   8  17   0       75.29      244.73    294.36 o 
  10  17   0       29.98      299.53    356.71 o 
  12  17   0      180.64      709.55    488.63 o 
   2  18   0        0.01      169.34    359.95 o 
   4  18   0       92.35      163.97    517.64 o 
   6  18   0       43.21       83.86    503.00 o 
   8  18   0        7.45       68.06    572.88 o 
  10  18   0      172.91      487.65    559.02 o 
   2  19   0       23.31       -5.35     15.62 o 
   4  19   0        2.37      612.89    568.96 o 
   4   1   1    43671.26    41962.60    291.55 o 
   5   1   1     2749.49     2741.92     56.41 o 
   6   1   1     6345.19     6064.97     64.81 o 
   7   1   1     1333.88     1312.22     34.23 o 
   8   1   1     5280.65     5419.36     73.12 o 
   9   1   1     7367.00     7352.11     62.70 o 
  10   1   1      855.16      724.24     35.36 o 
  11   1   1      800.36      843.72     39.86 o 
  12   1   1      200.85      193.54     41.05 o 
  13   1   1      298.36      323.60     45.63 o 
  14   1   1        6.99       45.01     41.31 o 
  15   1   1      417.75      360.37     42.49 o 
  16   1   1     1582.43     1545.07     51.39 o 
  17   1   1      406.94      390.21     57.14 o 
  18   1   1     1237.63     1207.92     70.76 o 
  19   1   1       23.39       68.66     70.55 o 
  20   1   1        9.49       12.49     24.60 o 
  21   1   1      311.49      220.03    143.22 o 
  22   1   1      154.85      177.73    141.02 o 
  23   1   1      312.97      325.91    164.32 o 
  24   1   1       49.22       -0.51    148.70 o 
  25   1   1        3.95       22.44     84.66 o 
   3   2   1        9.14      -22.36     38.53 o 
   4   2   1    40203.30    38877.93    187.17 o 
   5   2   1     1787.51     1801.81     38.71 o 
   6   2   1     9172.90     9133.83     62.47 o 
   7   2   1     2085.93     2007.99     38.86 o 
   8   2   1     2706.65     2604.73     50.95 o 
   9   2   1      919.08      890.78     30.86 o 
  10   2   1      999.41     1093.24     35.62 o 
  11   2   1     1237.22     1273.53     42.68 o 
  12   2   1      818.02      806.11     42.11 o 
  13   2   1       48.45       38.19     37.10 o 
  14   2   1        2.04       -8.10     28.69 o 
  15   2   1       77.14       89.55     38.29 o 
  16   2   1      440.09      384.45     41.70 o 
  17   2   1      114.67      152.02     65.79 o 
  18   2   1      316.83      364.07     71.71 o 
  19   2   1       90.66      122.55     74.58 o 
  20   2   1       79.27       77.94     80.44 o 
  21   2   1       44.49      -48.93    108.87 o 
  22   2   1       11.10      -15.05     26.60 o 
  23   2   1       56.38       98.59    172.02 o 
  24   2   1        4.61      -41.96    137.07 o 
  25   2   1       25.05       60.48    200.80 o 
   1   3   1     9821.95     9432.91     58.62 o 
   2   3   1    36706.29    35045.37    112.48 o 
   3   3   1     2198.79     2231.28     48.76 o 
   4   3   1    38048.04    36369.93    146.58 o 
   5   3   1     9088.03     8967.14     67.41 o 
   6   3   1      576.70      548.56     37.25 o 
   7   3   1      428.18      486.08     52.10 o 
   8   3   1      869.01      937.03     41.77 o 
   9   3   1     4692.58     4791.24     86.08 o 
  10   3   1       40.09      110.03     59.47 o 
  11   3   1     1460.70     1447.21     53.40 o 
  12   3   1      440.61      456.91     51.62 o 
  13   3   1       66.98      145.01     51.13 o 
  14   3   1      204.45      232.44     49.22 o 
  15   3   1      124.39      182.83     51.49 o 
  16   3   1     1229.24     1157.14     67.74 o 
  17   3   1        3.90        4.21     51.18 o 
  18   3   1      961.98      851.13     70.34 o 
  19   3   1        1.12        9.55     32.35 o 
  20   3   1        6.31       42.73     96.07 o 
  21   3   1       44.88       59.81    168.75 o 
  22   3   1       12.54      -12.01     47.77 o 
  23   3   1        0.39     -155.25    198.96 o 
  24   3   1       83.91      106.77    256.03 o 
  25   3   1        5.46       15.44    200.31 o 
   0   4   1     2368.71     2331.34     43.46 o 
   1   4   1     2375.93     2366.11     36.92 o 
   2   4   1     3592.52     3328.18     31.67 o 
   3   4   1      297.11      318.55     26.01 o 
   4   4   1    12077.94    12274.56    163.77 o 
   5   4   1       54.22       43.71     17.71 o 
   6   4   1    15474.23    15695.45    208.61 o 
   7   4   1      989.17      911.65     39.68 o 
   8   4   1     6854.91     6930.38     95.51 o 
   9   4   1       80.29      122.14     37.49 o 
  10   4   1     1374.50     1439.79     71.48 o 
  11   4   1     1449.91     1519.60     89.83 o 
  12   4   1     2313.97     2378.93     82.21 o 
  13   4   1      257.36      292.00     74.16 o 
  14   4   1        1.23       -6.36     44.51 o 
  15   4   1      363.49      388.04     63.31 o 
  16   4   1      672.48      615.93     68.54 o 
  17   4   1     1514.15     1467.61     76.52 o 
  18   4   1      125.69      178.68     69.99 o 
  19   4   1      365.24      372.63     86.63 o 
  20   4   1       39.83       11.11     86.44 o 
  21   4   1        0.88        2.66     87.00 o 
  22   4   1       72.93      100.96     91.15 o 
  23   4   1      156.43      199.88    191.09 o 
  24   4   1       39.74        5.68     39.79 o 
  25   4   1        0.03      -35.90    372.09 o 
   1   5   1     4517.21     4481.72     37.16 o 
   2   5   1      550.93      593.26     19.00 o 
   3   5   1    17832.84    18182.96    105.03 o 
   4   5   1      625.58      666.03     27.81 o 
   5   5   1      678.69      679.61     35.08 o 
   6   5   1     4038.42     4252.64     68.98 o 
   7   5   1     1209.12     1288.96     34.84 o 
   8   5   1       23.36       23.81     39.42 o 
   9   5   1        0.83       84.27     60.48 o 
  10   5   1     6377.11     6096.73    128.93 o 
  11   5   1       40.83      235.57     92.31 o 
  12   5   1      119.10      110.24     97.12 o 
  13   5   1      767.88      747.90     74.92 o 
  14   5   1       10.38       25.61     72.93 o 
  15   5   1      315.80      327.55     83.17 o 
  16   5   1      250.68      139.52     58.08 o 
  17   5   1       54.57      -33.58     54.02 o 
  18   5   1       12.91       31.28     57.96 o 
  19   5   1      239.91      232.31     99.72 o 
  20   5   1      108.20      193.89    118.24 o 
  21   5   1      275.26      401.53    148.94 o 
  22   5   1       36.06       65.97    263.06 o 
  23   5   1        2.65       44.58    194.29 o 
  24   5   1       38.45      194.39    276.40 o 
  25   5   1        0.05      421.55    575.12 o 
   0   6   1     8490.19     8535.03     73.94 o 
   1   6   1     3124.96     3295.20     39.78 o 
   2   6   1     4873.63     4629.47     36.97 o 
   3   6   1     9781.89    10420.22     60.52 o 
   4   6   1     4457.54     4641.55     59.33 o 
   5   6   1      750.20      769.94     34.39 o 
   6   6   1     1540.39     1590.62     42.35 o 
   7   6   1       80.24      139.83     52.65 o 
   8   6   1     1043.31     1066.08     37.66 o 
   9   6   1     6998.99     6717.92    180.55 o 
  10   6   1      886.44      875.25     55.62 o 
  11   6   1        2.63       -0.82     33.60 o 
  12   6   1       11.19      -33.32     75.43 o 
  13   6   1     1114.22     1083.50     99.61 o 
  14   6   1       87.84       27.22     44.92 o 
  15   6   1     1615.07     1589.78     86.53 o 
  16   6   1      351.25      408.29    117.04 o 
  17   6   1      555.34      400.86     96.79 o 
  18   6   1       10.92       70.89    123.30 o 
  19   6   1        3.52       27.78     77.96 o 
  20   6   1      170.91      100.86    104.96 o 
  21   6   1      102.40       -2.11     54.34 o 
  22   6   1        3.94      130.07    226.11 o 
  23   6   1      274.19      376.82    228.56 o 
  24   6   1        0.01     -171.92    238.61 o 
   1   7   1     8903.67     8906.67     82.85 o 
   2   7   1       60.86       95.24     25.14 o 
   3   7   1     1524.64     1649.71     34.89 o 
   4   7   1     2989.94     3027.80     42.21 o 
   5   7   1       20.21       -5.62     14.27 o 
   6   7   1      393.43      461.16     48.56 o 
   7   7   1      697.28      708.76     51.71 o 
   8   7   1      996.12      905.31     71.49 o 
   9   7   1      306.30      324.44     38.19 o 
  10   7   1     4310.05     4331.13    128.25 o 
  11   7   1      122.09      164.90     60.08 o 
  12   7   1        2.00       35.74     50.49 o 
  13   7   1      438.66      341.05    105.86 o 
  14   7   1      120.84       91.09     81.34 o 
  15   7   1     1697.41     1788.45    121.45 o 
  16   7   1      539.93      507.63    117.32 o 
  17   7   1      161.56      236.25    136.62 o 
  18   7   1      146.75      211.00    121.39 o 
  19   7   1        0.11      102.04    108.25 o 
  20   7   1      648.52      694.95    122.29 o 
  21   7   1        5.55      -39.07     92.91 o 
  22   7   1       27.14       13.63    157.37 o 
  23   7   1       36.35      187.71    251.01 o 
   0   8   1     3052.30     3113.22    105.17 o 
   1   8   1      596.66      640.61     40.69 o 
   2   8   1      179.84      191.02     26.14 o 
   3   8   1        0.13       -1.17     15.89 o 
   4   8   1      402.25      471.94     37.72 o 
   5   8   1       48.60       56.15     30.64 o 
   6   8   1       33.90       23.98     34.43 o 
   7   8   1        0.77        7.64     33.02 o 
   8   8   1      114.67      112.51     67.48 o 
   9   8   1       48.23       72.28     43.41 o 
  10   8   1      353.01      335.70     34.63 o 
  11   8   1       12.29      124.82    109.93 o 
  12   8   1      554.64      484.83    104.55 o 
  13   8   1       77.56      232.11    104.68 o 
  14   8   1       24.97       20.19     90.31 o 
  15   8   1      126.54      100.90    114.01 o 
  16   8   1      266.88      275.88    110.20 o 
  17   8   1       58.66        0.82     91.56 o 
  18   8   1      267.74      304.69    139.05 o 
  19   8   1       52.46      241.12    143.53 o 
  20   8   1       84.47      119.68    189.05 o 
  21   8   1       38.07      183.59    164.07 o 
  22   8   1        8.64        5.77     23.49 o 
   1   9   1     3561.24     3581.62     59.06 o 
   2   9   1      664.16      747.89     54.87 o 
   3   9   1     1098.16     1069.79     40.06 o 
   4   9   1     1286.47     1259.31     45.78 o 
   5   9   1     2383.53     2456.15     55.38 o 
   6   9   1      395.25      430.80     76.18 o 
   7   9   1       97.21        7.92     44.68 o 
   8   9   1      771.24      702.80     82.62 o 
   9   9   1      441.48      294.59    124.43 o 
  10   9   1      488.48      457.52    124.32 o 
  11   9   1        3.41      -23.26     37.51 o 
  12   9   1      934.55      854.95    106.44 o 
  13   9   1      187.71      206.42    105.82 o 
  14   9   1     1028.98      840.04    130.33 o 
  15   9   1      317.58      426.60    114.25 o 
  16   9   1      693.63      842.58    125.09 o 
  17   9   1        0.13       81.39    161.10 o 
  18   9   1       55.53      190.58    164.36 o 
  19   9   1      123.09      143.06    133.96 o 
  20   9   1      102.54      167.86    168.89 o 
  21   9   1        2.67      118.15    151.42 o 
  22   9   1       53.27       91.86    197.56 o 
   0  10   1      103.58       99.79    108.56 o 
   1  10   1      118.95      186.63     68.36 o 
   2  10   1      641.78      726.59     58.48 o 
   3  10   1      593.68      658.63     53.36 o 
   4  10   1      185.01      179.98     46.63 o 
   5  10   1      443.25      375.06     49.16 o 
   6  10   1      575.98      650.11     59.70 o 
   7  10   1      180.62      141.44     75.02 o 
   8  10   1       79.69       39.92     93.92 o 
   9  10   1      371.39      325.36    122.47 o 
  10  10   1       87.23       95.03    153.46 o 
  11  10   1        0.20       -1.18     39.76 o 
  12  10   1        3.10        4.49     57.17 o 
  13  10   1        8.48        6.17    157.63 o 
  14  10   1      221.57      171.43    128.18 o 
  15  10   1      182.46      318.05    159.26 o 
  16  10   1      130.64       92.22    117.52 o 
  17  10   1       14.01      141.00    152.91 o 
  18  10   1       33.18       41.85    107.27 o 
  19  10   1       23.18       50.29    100.09 o 
  20  10   1        3.88      134.33    185.12 o 
  21  10   1      193.58      193.98    226.32 o 
  22  10   1        5.09       17.43    253.63 o 
   1  11   1     2398.97     2333.31    122.56 o 
   2  11   1      440.16      341.35     71.62 o 
   3  11   1       52.75      252.55     76.80 o 
   4  11   1     1346.59     1334.11     63.70 o 
   5  11   1        7.88       50.30     47.46 o 
   6  11   1      183.55      205.85     64.16 o 
   7  11   1       98.54       72.15     64.79 o 
   8  11   1        3.95       19.94     42.09 o 
   9  11   1      110.93       20.74     64.71 o 
  10  11   1       28.24       33.69     67.16 o 
  11  11   1      101.42      131.68    105.91 o 
  12  11   1      134.91       69.02    212.73 o 
  13  11   1        0.24       -4.48     69.98 o 
  14  11   1      502.10      563.64    151.60 o 
  15  11   1       92.81      163.44    120.52 o 
  16  11   1      569.98      505.27    186.51 o 
  17  11   1       12.05      272.29    200.38 o 
  18  11   1      239.37      177.57    209.84 o 
  19  11   1       81.04      131.26    244.00 o 
  20  11   1       93.20      134.61    217.46 o 
  21  11   1      116.52     -124.22    356.08 o 
   0  12   1      807.59      710.42    155.20 o 
   1  12   1       32.92       -1.38     44.27 o 
   2  12   1      649.23      793.90     94.44 o 
   3  12   1       14.53       48.34     55.48 o 
   4  12   1      208.16      266.40     77.06 o 
   5  12   1     2504.48     2600.15     68.97 o 
   6  12   1     2673.45     2721.12     76.63 o 
   7  12   1       49.56      133.08     95.85 o 
   8  12   1     1438.43     1507.81     96.08 o 
   9  12   1      120.68      148.81    103.05 o 
  10  12   1       28.97       75.40    107.81 o 
  11  12   1      181.58      144.95    136.17 o 
  12  12   1     1181.12     1384.96    136.11 o 
  13  12   1       16.75       77.62     60.41 o 
  14  12   1       81.43      225.35    209.26 o 
  15  12   1       15.49       60.44    285.50 o 
  16  12   1        2.67      202.71    270.31 o 
  17  12   1      115.12      275.92    314.79 o 
  18  12   1      192.76      207.67    289.45 o 
  19  12   1       16.03      -21.89     68.26 o 
  20  12   1       38.48      129.25    395.68 o 
   1  13   1       47.30      160.65    123.37 o 
   2  13   1       34.69       52.86     72.54 o 
   3  13   1        2.98      131.50    107.57 o 
   4  13   1       90.06      199.83     89.26 o 
   5  13   1      581.40      495.73    118.03 o 
   6  13   1        0.21       40.14     71.49 o 
   7  13   1      171.78       36.06     71.64 o 
   8  13   1       11.47       94.29    147.96 o 
   9  13   1       93.84      167.02    124.12 o 
  10  13   1      209.42      356.19    125.75 o 
  11  13   1        2.34       58.98    142.62 o 
  12  13   1      275.62      425.66    158.17 o 
  13  13   1        0.78      135.78    182.07 o 
  14  13   1      172.79      255.59    171.45 o 
  15  13   1        1.05      211.70    185.15 o 
  16  13   1      110.54      205.63    199.24 o 
  17  13   1       10.15      126.49    174.33 o 
  18  13   1       36.12      197.23    307.29 o 
   0  14   1      124.22      134.62    229.29 o 
   1  14   1      266.55      339.34    133.17 o 
   2  14   1       41.47       90.49    131.85 o 
   3  14   1        0.20      119.46    134.90 o 
   4  14   1      422.39      412.45    123.60 o 
   5  14   1      177.87      262.11    129.57 o 
   6  14   1      224.12      196.34    121.83 o 
   7  14   1        5.72       81.85    145.07 o 
   8  14   1      474.43      441.00    149.72 o 
   9  14   1      161.77      282.82    149.01 o 
  10  14   1       26.29       97.16    141.01 o 
  11  14   1        0.07       95.71    167.94 o 
  12  14   1       40.51      125.63    171.28 o 
  13  14   1       31.52      120.50    196.02 o 
  14  14   1        6.76      133.36    189.12 o 
  15  14   1        9.05      144.25    182.27 o 
  16  14   1       50.88       19.39    124.58 o 
  17  14   1        9.63      527.73    433.55 o 
   1  15   1       19.07       85.39    121.08 o 
   2  15   1       34.87       22.74    226.14 o 
   3  15   1        7.72       -1.20     12.16 o 
   4  15   1      244.39      246.89    198.85 o 
   5  15   1        0.02       40.84     42.33 o 
   6  15   1        2.04        0.34     30.77 o 
   7  15   1       20.64       17.95     49.75 o 
   8  15   1        8.53      260.87    198.65 o 
   9  15   1        2.73      230.24    200.16 o 
  10  15   1      630.03      775.15    198.39 o 
  11  15   1      168.52      329.05    190.30 o 
  12  15   1      104.39      217.98    196.98 o 
  13  15   1        3.24      164.31    136.52 o 
  14  15   1       21.50      170.92    255.76 o 
  15  15   1      207.73      399.24    247.61 o 
   0  16   1      293.70      544.31    256.75 o 
   1  16   1       57.47      164.10    230.68 o 
   2  16   1       79.00      139.86    213.24 o 
   3  16   1        2.35      143.23    383.67 o 
   4  16   1       63.46      108.28    205.14 o 
   5  16   1       23.35      244.47    209.11 o 
   6  16   1       33.30      258.02    204.15 o 
   7  16   1       13.33      176.77    181.96 o 
   8  16   1      201.67      291.09    176.73 o 
   9  16   1       90.10      217.74    181.46 o 
  10  16   1       94.70      252.57    201.55 o 
  11  16   1       85.55      173.43    239.03 o 
  12  16   1        0.68      227.55    246.11 o 
  13  16   1       22.23      167.29    221.81 o 
  14  16   1        1.84      358.24    342.57 o 
   1  17   1      248.57      503.08    297.07 o 
   2  17   1       32.17       72.46    243.80 o 
   3  17   1       69.04      270.72    305.56 o 
   4  17   1       51.91      254.12    293.80 o 
   5  17   1       95.27      210.90    242.51 o 
   6  17   1       13.37        9.92     76.81 o 
   7  17   1       44.36       16.85     91.12 o 
   8  17   1        0.99       43.49    111.77 o 
   9  17   1      194.71      397.96    213.11 o 
  10  17   1      321.70      654.07    247.48 o 
  11  17   1        0.00      242.05    238.80 o 
  12  17   1       12.82      332.05    353.66 o 
   1  18   1      383.71      986.26    348.72 o 
   2  18   1        0.65      245.05    276.74 o 
   3  18   1        0.11      178.10    326.37 o 
   4  18   1       12.12     -121.39    208.67 o 
   5  18   1        0.32       24.04    206.43 o 
   6  18   1      106.30      242.32    366.63 o 
   7  18   1       87.95      221.76    389.79 o 
   8  18   1      405.30      474.01    315.21 o 
   9  18   1      132.09      390.29    555.02 o 
  10  18   1       19.19      315.90    578.60 o 
  11  18   1        0.32      341.15    574.40 o 
   2  19   1      175.29      455.27    319.34 o 
   3  19   1        1.33      113.11    354.63 o 
   4  19   1      152.18      265.59    391.53 o 
   4   0   2    13833.07    13571.15    118.76 o 
   5   0   2       60.58      -30.78     30.78 o 
   6   0   2      675.90      684.66     76.06 o 
   7   0   2     9458.55     9240.85    105.10 o 
   8   0   2     1387.66     1504.05     65.16 o 
   9   0   2     2481.45     2566.52     75.90 o 
  10   0   2     3794.81     3974.71     90.58 o 
  11   0   2     3185.67     2866.03    166.46 o 
  12   0   2     5257.78     5543.06    141.75 o 
  13   0   2      890.83     1007.88     62.51 o 
  14   0   2        0.96      -13.31     37.28 o 
  15   0   2       28.90       86.27     60.81 o 
  16   0   2      921.81      845.64     66.44 o 
  17   0   2      229.44      225.64     72.02 o 
  18   0   2        0.95       -6.12     23.04 o 
  19   0   2     1142.42     1153.95    132.14 o 
  20   0   2      903.44      892.79    145.14 o 
  21   0   2      225.60      224.72    170.96 o 
  22   0   2      147.32      145.55    195.41 o 
  23   0   2       91.46      231.59    258.25 o 
  24   0   2      170.44       38.28    328.20 o 
  25   0   2      224.25      375.64    314.88 o 
   4   1   2    40711.99    39018.98    108.31 o 
   5   1   2     2068.16     1979.00     42.68 o 
   6   1   2      289.17      281.34     29.00 o 
   7   1   2     2070.28     2115.98     43.11 o 
   8   1   2      334.78      336.24     36.54 o 
   9   1   2       91.04      116.14     38.90 o 
  10   1   2      800.22      774.74     37.52 o 
  11   1   2     1794.73     1818.01     47.37 o 
  12   1   2      393.20      353.77     41.62 o 
  13   1   2     1276.28     1261.55     51.35 o 
  14   1   2       58.41       55.67     37.35 o 
  15   1   2       66.06       28.99     24.57 o 
  16   1   2      114.30       67.48     40.67 o 
  17   1   2      285.51      280.04     55.02 o 
  18   1   2       68.19       63.23     52.65 o 
  19   1   2       38.27       13.50     76.24 o 
  20   1   2        1.53       23.59     99.50 o 
  21   1   2        0.01      -15.86     66.12 o 
  22   1   2       10.45       -0.70     36.70 o 
  23   1   2        2.97      -18.31     59.63 o 
  24   1   2       42.75       75.40    197.05 o 
  25   1   2       23.32       39.48    264.38 o 
   3   2   2     4276.91     4241.96     68.12 o 
   4   2   2    10780.16    10515.76     97.65 o 
   5   2   2     2721.80     2553.21     39.12 o 
   6   2   2     2204.87     2264.28     39.67 o 
   7   2   2     1695.95     1654.66     39.58 o 
   8   2   2      404.80      524.17     33.29 o 
   9   2   2     4899.10     4771.26     62.84 o 
  10   2   2        1.45       18.22     23.63 o 
  11   2   2     1395.61     1389.36     43.61 o 
  12   2   2       62.50      106.08     31.90 o 
  13   2   2      447.56      518.46     37.22 o 
  14   2   2       58.20       70.32     36.06 o 
  15   2   2        8.41       -4.39     20.29 o 
  16   2   2      106.62      138.87     58.16 o 
  17   2   2      627.69      537.92     57.09 o 
  18   2   2      189.37      136.69     72.40 o 
  19   2   2      497.58      480.02     88.78 o 
  20   2   2      186.97      196.19    113.43 o 
  21   2   2      251.71      273.11    137.60 o 
  22   2   2        5.18       18.64     78.55 o 
  23   2   2       54.44       55.45     98.38 o 
  24   2   2        0.10      -22.31     54.05 o 
  25   2   2      310.21      537.46    287.63 o 
   1   3   2        1.27       -4.29     17.30 o 
   2   3   2     1521.68     1496.52     55.15 o 
   3   3   2    47798.66    45617.67    192.65 o 
   4   3   2     6499.55     6228.15     65.13 o 
   5   3   2      269.91      222.28     38.19 o 
   6   3   2      484.78      543.32     30.10 o 
   7   3   2       94.41      164.56     31.78 o 
   8   3   2       65.75      102.48     34.58 o 
   9   3   2     3928.74     3880.25     64.24 o 
  10   3   2      767.05      803.93     45.05 o 
  11   3   2     4836.58     4837.75     71.21 o 
  12   3   2      448.80      502.69     47.88 o 
  13   3   2     1503.99     1560.94     65.43 o 
  14   3   2      114.56       63.26     37.79 o 
  15   3   2      314.95      226.75     56.54 o 
  16   3   2       12.62      -39.30     51.15 o 
  17   3   2      710.85      760.37     76.96 o 
  18   3   2      128.04      108.86     73.85 o 
  19   3   2       35.81       64.46     64.13 o 
  20   3   2      205.10      243.39    105.51 o 
  21   3   2        0.00       12.70    119.79 o 
  22   3   2       51.40       -5.61    178.55 o 
  23   3   2       31.81       13.07     99.24 o 
  24   3   2       35.18      219.99    248.16 o 
  25   3   2       71.77       22.59    231.49 o 
   0   4   2     3737.86     3819.72     69.71 o 
   1   4   2     5331.18     5091.00     38.23 o 
   2   4   2      360.47      352.28     28.79 o 
   3   4   2      426.88      384.65     27.11 o 
   4   4   2        5.54       -7.63     16.39 o 
   5   4   2     3626.57     3829.11     51.51 o 
   6   4   2       19.40       44.25     27.99 o 
   7   4   2       18.73       20.56     41.62 o 
   8   4   2      663.88      686.56     45.66 o 
   9   4   2       32.18       17.68     24.12 o 
  10   4   2       31.38        2.00     24.36 o 
  11   4   2      242.29       96.97     69.87 o 
  12   4   2       66.53       88.60     66.16 o 
  13   4   2        5.79       10.78     72.94 o 
  14   4   2        0.45      -11.25     62.23 o 
  15   4   2      265.80      225.38     68.09 o 
  16   4   2      258.08      259.36     72.20 o 
  17   4   2     1482.28     1463.90     86.71 o 
  18   4   2      216.22      207.95     86.75 o 
  19   4   2       16.96       -7.04     25.62 o 
  20   4   2       86.56       83.56     97.10 o 
  21   4   2       35.80      -48.73    110.09 o 
  22   4   2        7.51      -19.83     65.01 o 
  23   4   2       11.46      105.13    118.96 o 
  24   4   2        0.12        8.30     84.75 o 
  25   4   2       78.41       40.84     87.21 o 
   1   5   2       10.23       12.15     16.71 o 
   2   5   2     5548.34     5655.22     49.44 o 
   3   5   2    10258.29     9836.46     53.93 o 
   4   5   2     1274.98     1243.26     30.32 o 
   5   5   2      202.69      229.52     22.91 o 
   6   5   2    11156.73    11903.30    173.23 o 
   7   5   2      282.61      314.68     41.67 o 
   8   5   2     6609.15     6670.20     76.78 o 
   9   5   2     3516.55     3468.67     66.73 o 
  10   5   2     1546.23     1510.88     46.66 o 
  11   5   2     2789.05     2784.57     75.58 o 
  12   5   2       58.81       60.17     57.58 o 
  13   5   2     2385.83     2432.67     89.05 o 
  14   5   2      151.64      152.70     70.51 o 
  15   5   2      845.78      715.38     69.62 o 
  16   5   2     1223.54     1327.13     80.90 o 
  17   5   2      315.09      338.35     97.64 o 
  18   5   2      695.09      550.05     95.74 o 
  19   5   2      427.19      651.66    116.41 o 
  20   5   2      904.93      781.38    112.87 o 
  21   5   2       30.32      -29.30    126.22 o 
  22   5   2       22.18       40.57    207.46 o 
  23   5   2        0.04       80.04    178.46 o 
  24   5   2       65.12      112.63    234.69 o 
  25   5   2        8.20      141.25    548.54 o 
   0   6   2      368.61      403.30     29.55 o 
   1   6   2     4624.46     4724.35     38.12 o 
   2   6   2       83.29       88.26     15.31 o 
   3   6   2     2674.82     2704.77     33.28 o 
   4   6   2       62.93      112.78     26.41 o 
   5   6   2      263.23      175.93     27.49 o 
   6   6   2        8.51       -4.55      9.93 o 
   7   6   2      308.07      297.52     28.85 o 
   8   6   2     2727.54     2981.84     63.87 o 
   9   6   2      483.32      542.93     56.87 o 
  10   6   2      120.99      106.06     36.22 o 
  11   6   2      747.75      693.16     46.59 o 
  12   6   2      114.88      135.68     45.37 o 
  13   6   2      318.13      338.87     66.58 o 
  14   6   2      952.05      937.74     75.21 o 
  15   6   2       13.18      -26.26     55.71 o 
  16   6   2     1479.73     1376.21    105.14 o 
  17   6   2      301.36      192.50    105.52 o 
  18   6   2       25.08       30.95    117.81 o 
  19   6   2     1078.27     1051.51    113.74 o 
  20   6   2      533.86      436.66    139.28 o 
  21   6   2       23.26       -2.24     39.09 o 
  22   6   2        0.02      -33.54    125.78 o 
  23   6   2        5.79       61.96    243.72 o 
  24   6   2      116.73      193.70    334.06 o 
   1   7   2      855.32      949.83     31.70 o 
   2   7   2     1100.09     1102.35     25.28 o 
   3   7   2     1869.28     1808.87     28.33 o 
   4   7   2       54.35       32.85     22.63 o 
   5   7   2        5.85        7.31      9.42 o 
   6   7   2      494.39      413.77     38.16 o 
   7   7   2        0.87        9.18     42.97 o 
   8   7   2     4144.94     4322.00     80.24 o 
   9   7   2     2685.40     2603.95     59.22 o 
  10   7   2     2350.53     2388.96     73.55 o 
  11   7   2     2073.48     2148.02     54.68 o 
  12   7   2       45.85      171.37    104.68 o 
  13   7   2        0.27       -2.49     57.37 o 
  14   7   2      126.25       59.52    116.63 o 
  15   7   2      465.10      380.83    121.01 o 
  16   7   2      118.83      194.05    132.17 o 
  17   7   2       36.77       98.20     99.90 o 
  18   7   2       56.23       76.26     65.81 o 
  19   7   2      503.48      475.40    134.06 o 
  20   7   2      194.70      217.57    169.56 o 
  21   7   2        3.41       97.79    160.43 o 
  22   7   2       26.42       36.50     87.80 o 
  23   7   2       39.47      218.14    254.67 o 
   0   8   2     3463.86     3589.05     86.77 o 
   1   8   2     1201.09     1213.58     32.96 o 
   2   8   2       19.21       31.88     21.54 o 
   3   8   2     2943.11     2899.25     36.95 o 
   4   8   2       15.00        6.80     11.97 o 
   5   8   2     5021.78     5081.94     55.87 o 
   6   8   2        5.22      -14.89     26.58 o 
   7   8   2      456.04      436.61     42.32 o 
   8   8   2      198.24      211.89     44.21 o 
   9   8   2     2852.99     2763.05     56.22 o 
  10   8   2      186.98      192.01     83.83 o 
  11   8   2     1083.28     1198.67    109.20 o 
  12   8   2      549.99      684.88    101.84 o 
  13   8   2       89.19      151.77    125.33 o 
  14   8   2      440.08      555.98    112.53 o 
  15   8   2      146.67      146.71    107.76 o 
  16   8   2        9.44      -36.61     96.45 o 
  17   8   2       13.74       24.20    101.73 o 
  18   8   2       46.97       34.48    114.79 o 
  19   8   2      348.96      442.94    135.21 o 
  20   8   2       87.19      144.47    156.22 o 
  21   8   2        6.39       29.96    104.89 o 
  22   8   2        4.41      137.15    185.10 o 
   1   9   2      291.44      276.86     26.65 o 
   2   9   2       12.38       43.11     39.08 o 
   3   9   2      358.31      340.59     33.19 o 
   4   9   2       48.84       11.43     31.12 o 
   5   9   2      127.65      169.34     42.16 o 
   6   9   2      886.26      818.49     53.15 o 
   7   9   2       36.53       45.97     49.12 o 
   8   9   2       73.59       78.81     64.00 o 
   9   9   2     1360.70     1326.83    135.60 o 
  10   9   2     1308.01     1255.83     50.31 o 
  11   9   2      328.38      308.75    127.26 o 
  12   9   2      101.03        8.92    102.04 o 
  13   9   2      576.93      522.89    125.70 o 
  14   9   2      337.36      314.23    120.27 o 
  15   9   2       19.69       77.60    135.24 o 
  16   9   2      736.80      736.21    125.97 o 
  17   9   2       63.33      212.72    145.87 o 
  18   9   2      245.60      292.03    147.83 o 
  19   9   2       76.44      153.09    159.35 o 
  20   9   2       12.16      163.46    179.71 o 
  21   9   2       15.91       10.21     71.08 o 
  22   9   2        0.56       54.40    251.89 o 
   0  10   2      408.49      554.20    110.10 o 
   1  10   2       81.61       83.25     47.93 o 
   2  10   2       45.40       89.27     35.98 o 
   3  10   2      439.40      411.96     48.53 o 
   4  10   2      775.74      718.38     42.04 o 
   5  10   2     1428.98     1425.52     49.30 o 
   6  10   2      492.00      513.58     53.97 o 
   7  10   2      175.57      250.31     87.60 o 
   8  10   2       56.65       25.57    140.86 o 
   9  10   2     1032.91     1049.77    113.84 o 
  10  10   2      109.71       37.97     93.94 o 
  11  10   2       51.86       62.51    115.58 o 
  12  10   2       76.97        1.52    105.35 o 
  13  10   2      358.88      422.48    151.66 o 
  14  10   2        4.84      -54.52     87.41 o 
  15  10   2       72.25       85.48    195.63 o 
  16  10   2       61.20      141.45    195.20 o 
  17  10   2        0.92       -5.75    107.58 o 
  18  10   2       24.89      195.55    247.98 o 
  19  10   2       41.94       59.22    146.98 o 
  20  10   2       20.73       25.19     54.61 o 
  21  10   2       25.57       17.04    299.36 o 
  22  10   2       19.40      174.16    425.29 o 
   1  11   2       24.39      182.02    102.53 o 
   2  11   2     1479.86     1412.26     72.62 o 
   3  11   2     8014.63     7941.19    202.07 o 
   4  11   2       25.79       27.77     65.01 o 
   5  11   2      170.43      292.14     82.61 o 
   6  11   2      264.57      295.88     57.13 o 
   7  11   2       11.46       -1.82     21.84 o 
   8  11   2        8.72      -32.94     65.05 o 
   9  11   2       12.56      -15.80     59.38 o 
  10  11   2        0.74       13.93     37.32 o 
  11  11   2      386.76       58.25    119.15 o 
  12  11   2        7.85        4.45     44.26 o 
  13  11   2       82.34        6.36     40.99 o 
  14  11   2      100.00       31.29     99.94 o 
  15  11   2        3.72      113.67    151.15 o 
  16  11   2        5.17      125.91    202.48 o 
  17  11   2      479.91      490.49    211.65 o 
  18  11   2       53.86      190.13    229.26 o 
  19  11   2       46.32      200.47    221.62 o 
  20  11   2       18.09       69.52    221.32 o 
  21  11   2       34.50       86.79    449.52 o 
   0  12   2       57.20       25.75     79.35 o 
   1  12   2      419.35      481.05     98.52 o 
   2  12   2      409.23      360.38     75.41 o 
   3  12   2       28.85       97.67     98.65 o 
   4  12   2       56.45      128.34    104.01 o 
   5  12   2      247.01      350.27     84.77 o 
   6  12   2     3823.25     3565.36    109.16 o 
   7  12   2       93.11       69.03     52.31 o 
   8  12   2      287.42      308.75     91.06 o 
   9  12   2      575.87      541.87    103.19 o 
  10  12   2        0.22       67.98    110.57 o 
  11  12   2       72.97      -11.42     23.87 o 
  12  12   2       23.70       61.18    149.00 o 
  13  12   2      128.26      114.80    143.56 o 
  14  12   2      177.31       62.34    208.57 o 
  15  12   2       25.77      129.46    225.60 o 
  16  12   2      124.74      160.82    272.38 o 
  17  12   2      235.11      502.33    307.83 o 
  18  12   2      177.79      371.85    268.79 o 
  19  12   2        4.75      137.81    261.36 o 
  20  12   2        9.90     -123.12    362.44 o 
   1  13   2      154.53      201.18    108.80 o 
   2  13   2      107.46       86.90     59.46 o 
   3  13   2      757.17      815.00     92.24 o 
   4  13   2       36.47      116.62     87.89 o 
   5  13   2       78.40       27.92     64.67 o 
   6  13   2       12.43      116.59     95.08 o 
   7  13   2      187.71      162.98    105.37 o 
   8  13   2       58.51      137.27     86.43 o 
   9  13   2        0.07      -40.05     88.20 o 
  10  13   2      241.82      318.81    137.48 o 
  11  13   2      133.28      125.11     92.31 o 
  12  13   2       14.18      -31.06    132.11 o 
  13  13   2      134.58      356.48    179.98 o 
  14  13   2        7.11       38.86     61.75 o 
  15  13   2       10.94      117.73    191.20 o 
  16  13   2       23.27       73.93     88.58 o 
  17  13   2      436.77      527.42    235.09 o 
  18  13   2        0.52       68.34    313.06 o 
   0  14   2        0.63      244.74    204.81 o 
   1  14   2      381.00      432.05    137.73 o 
   2  14   2       19.17      154.52    141.07 o 
   3  14   2       51.78      212.21    143.53 o 
   4  14   2        0.11      -38.55     60.94 o 
   5  14   2        1.15      125.84    137.55 o 
   6  14   2      100.70      177.94    126.76 o 
   7  14   2      125.33      161.29    139.30 o 
   8  14   2       61.57       29.99     91.86 o 
   9  14   2      127.41      168.34    163.95 o 
  10  14   2        5.70       81.47    128.33 o 
  11  14   2      102.19      165.04    162.36 o 
  12  14   2        7.07      149.63    202.03 o 
  13  14   2       40.74      141.51    138.81 o 
  14  14   2        4.67      107.71    155.05 o 
  15  14   2        0.26      111.62    168.47 o 
  16  14   2        3.58      170.77    266.43 o 
   1  15   2        1.21      158.20    132.70 o 
   2  15   2      176.57      321.68    212.30 o 
   3  15   2      686.77      863.61    173.90 o 
   4  15   2      333.64      306.42    164.54 o 
   5  15   2       84.83      113.11    214.16 o 
   6  15   2      125.95      336.11    142.98 o 
   7  15   2       35.28      293.74    169.67 o 
   8  15   2      242.04      298.70    171.02 o 
   9  15   2       27.93      166.53    187.40 o 
  10  15   2      510.90      597.84    194.71 o 
  11  15   2      109.08      244.24    175.52 o 
  12  15   2       36.92      225.55    207.51 o 
  13  15   2        0.53      208.14    201.02 o 
  14  15   2       33.84      151.96    227.02 o 
  15  15   2        4.35        7.67     39.16 o 
   0  16   2      551.38      696.95    243.45 o 
   1  16   2        7.27      286.13    209.85 o 
   2  16   2       58.98       49.69    246.90 o 
   3  16   2        0.48       63.31    264.00 o 
   4  16   2       14.53      167.29    180.04 o 
   5  16   2      554.24      571.87    201.52 o 
   6  16   2      176.17      199.47    235.83 o 
   7  16   2        0.91      178.83    222.36 o 
   8  16   2        0.28      189.26    191.35 o 
   9  16   2      179.67      374.50    190.58 o 
  10  16   2        4.13       76.45    229.65 o 
  11  16   2      316.51      489.46    203.26 o 
  12  16   2        7.65      255.79    236.83 o 
  13  16   2       20.84      161.20    243.89 o 
  14  16   2       28.74      352.18    386.95 o 
   1  17   2       41.20      328.00    275.79 o 
   2  17   2      282.69      384.62    279.92 o 
   3  17   2        0.17      -40.94    114.30 o 
   4  17   2      209.51      140.18    315.99 o 
   5  17   2        7.16      156.68    219.44 o 
   6  17   2      100.79       99.27     99.05 o 
   7  17   2       44.45       31.72     76.94 o 
   8  17   2       46.71      108.17    201.33 o 
   9  17   2        6.79      192.80    249.51 o 
  10  17   2       15.69      283.23    244.29 o 
  11  17   2       12.78      241.64    238.82 o 
  12  17   2      129.02      308.09    381.17 o 
   1  18   2       49.43      401.26    345.44 o 
   2  18   2       62.17      376.75    318.82 o 
   3  18   2        1.93      284.95    286.39 o 
   4  18   2       10.31      285.90    351.95 o 
   5  18   2       60.97       13.98    180.61 o 
   6  18   2        5.64       31.51    168.64 o 
   7  18   2        4.67      -30.62    240.35 o 
   8  18   2        0.67      126.93    297.41 o 
   9  18   2        4.84      320.72    474.15 o 
  10  18   2      103.24      159.37    487.71 o 
  11  18   2       58.41      175.25    513.35 o 
   2  19   2       87.11      435.84    362.92 o 
   3  19   2      160.25      306.20    331.71 o 
   4  19   2       24.86      176.41    473.07 o 
   9  19   2       13.99      -32.28    204.05 o 
   3   1   3    10719.16    10245.97     70.56 o 
   4   1   3     6614.59     6718.27     49.74 o 
   5   1   3     2548.77     2449.97     39.88 o 
   6   1   3       20.67       24.99     26.78 o 
   7   1   3       48.68       44.38     17.78 o 
   8   1   3      108.10       53.67     30.22 o 
   9   1   3    10067.99    10317.97     83.60 o 
  10   1   3     1420.13     1398.61     48.64 o 
  11   1   3     2003.40     2032.81     58.12 o 
  12   1   3      364.88      405.04     39.91 o 
  13   1   3        0.22       24.89     40.21 o 
  14   1   3      355.01      322.72     44.53 o 
  15   1   3     2965.76     3113.75     59.96 o 
  16   1   3        0.03        4.12     29.61 o 
  17   1   3      473.77      355.44     57.24 o 
  18   1   3       28.69        2.23     29.97 o 
  19   1   3        0.40        0.76     65.68 o 
  20   1   3      141.45      116.42    108.93 o 
  21   1   3      218.68      313.40    135.15 o 
  22   1   3        0.11      -33.57    114.74 o 
  23   1   3        4.98      -17.93    108.09 o 
  24   1   3      126.74      130.03    204.77 o 
  25   1   3      191.70      261.10    289.72 o 
   1   2   3      520.63      521.78     63.37 o 
   2   2   3    70034.78    66777.77   1090.53 o 
   3   2   3     8652.01     8472.51     95.84 o 
   4   2   3     3260.60     3084.44     51.72 o 
   5   2   3      426.32      466.59     29.19 o 
   6   2   3     1202.04     1185.00     34.19 o 
   7   2   3     4051.12     3776.28     49.91 o 
   8   2   3     1444.62     1496.19     46.45 o 
   9   2   3       71.85      111.97     21.27 o 
  10   2   3      478.45      469.04     25.61 o 
  11   2   3       62.68       45.40     24.97 o 
  12   2   3     1188.25     1206.65     50.81 o 
  13   2   3      645.59      654.46     36.27 o 
  14   2   3        0.11        9.67     28.25 o 
  15   2   3       21.26        5.14     27.72 o 
  16   2   3       67.01       24.13     58.38 o 
  17   2   3      880.28      980.00     80.61 o 
  18   2   3      216.83      275.13     71.28 o 
  19   2   3       26.08       45.38     80.84 o 
  20   2   3      179.63      134.55     83.67 o 
  21   2   3        1.09      -66.34    172.42 o 
  22   2   3       71.25      253.70    142.71 o 
  23   2   3      235.89      349.05    176.75 o 
  24   2   3        9.64       38.37    223.46 o 
  25   2   3       50.86      275.12    341.11 o 
   1   3   3     5279.28     5132.99     42.99 o 
   2   3   3    35636.93    33920.49    278.45 o 
   3   3   3     9040.69     8834.42     85.62 o 
   4   3   3     3907.51     3844.54     48.43 o 
   5   3   3      342.46      321.02     45.07 o 
   6   3   3     1559.51     1534.94     41.64 o 
   7   3   3      176.02      147.99     32.51 o 
   8   3   3     1794.00     1750.79     47.57 o 
   9   3   3     1921.91     2046.41     44.32 o 
  10   3   3        2.11       -3.57     23.82 o 
  11   3   3      217.62      163.75     44.33 o 
  12   3   3     1027.30     1061.50     52.81 o 
  13   3   3       98.84        2.01     46.37 o 
  14   3   3       45.31       98.33     47.86 o 
  15   3   3      200.61      208.97     59.15 o 
  16   3   3       82.29       85.57     61.68 o 
  17   3   3        2.69       44.90     99.31 o 
  18   3   3       10.28      -51.02     67.25 o 
  19   3   3      115.87       58.51     43.33 o 
  20   3   3       40.59       26.04     89.14 o 
  21   3   3        1.66      -13.99     82.49 o 
  22   3   3       19.48        3.15     41.41 o 
  23   3   3       19.78      -25.83     41.85 o 
  24   3   3        4.88       86.00    167.45 o 
  25   3   3      101.15      226.33    360.92 o 
   0   4   3     2022.98     1947.12     60.66 o 
   1   4   3     7255.73     6923.91     47.91 o 
   2   4   3    19794.09    19049.18     94.16 o 
   3   4   3      300.00      343.57     52.42 o 
   4   4   3     1522.43     1452.51     39.55 o 
   5   4   3     2625.26     2653.55     39.56 o 
   6   4   3     2619.52     2703.73     56.95 o 
   7   4   3    36013.88    35841.70    185.36 o 
   8   4   3     2164.42     2256.21     44.10 o 
   9   4   3     1566.39     1711.09     45.62 o 
  10   4   3       36.38       74.27     42.97 o 
  11   4   3      238.12      199.52     48.04 o 
  12   4   3      702.93      715.16     62.84 o 
  13   4   3     5545.65     5554.10     92.09 o 
  14   4   3      483.04      507.42     64.22 o 
  15   4   3      963.48      992.51     69.48 o 
  16   4   3     1737.36     1714.56     87.70 o 
  17   4   3      111.51      121.33     84.15 o 
  18   4   3      695.68      660.22     97.40 o 
  19   4   3       39.12       51.25     42.42 o 
  20   4   3      223.30      230.65    114.64 o 
  21   4   3      578.88      715.11    143.29 o 
  22   4   3      296.74      316.58    182.39 o 
  23   4   3      373.26      453.14    213.36 o 
  24   4   3       33.15      -22.27     87.62 o 
  25   4   3       50.26       73.25    324.63 o 
   1   5   3     5009.06     5166.68     48.18 o 
   2   5   3     3203.80     3133.58     39.26 o 
   3   5   3     2335.95     2235.29     55.66 o 
   4   5   3      250.60      266.08     44.74 o 
   5   5   3     4538.36     4812.27    109.83 o 
   6   5   3     3282.94     3274.91     63.18 o 
   7   5   3        1.59       41.97     27.86 o 
   8   5   3     1054.10     1049.99     50.63 o 
   9   5   3      224.91      216.95     30.52 o 
  10   5   3       10.88       44.94     33.07 o 
  11   5   3       17.53        0.47     22.97 o 
  12   5   3      137.65      179.33     46.39 o 
  13   5   3     1266.75     1264.96     70.26 o 
  14   5   3      222.64      215.58     60.35 o 
  15   5   3     1176.39     1090.92     74.10 o 
  16   5   3       32.00       19.20     86.25 o 
  17   5   3       21.72        1.55     90.46 o 
  18   5   3      936.44      802.51    103.99 o 
  19   5   3      684.50      634.60    107.86 o 
  20   5   3       81.39       67.66     84.59 o 
  21   5   3        9.59       97.89    107.28 o 
  22   5   3        0.90       58.54    184.58 o 
  23   5   3      112.34      300.39    203.86 o 
  24   5   3        0.06       21.83    186.22 o 
  25   5   3       37.10     -105.95    525.19 o 
   0   6   3    16507.06    17803.71    201.62 o 
   1   6   3        5.85        2.28     10.93 o 
   2   6   3    20996.97    21276.36    112.35 o 
   3   6   3     1175.95     1307.89     39.67 o 
   4   6   3       37.82       48.05     31.69 o 
   5   6   3      517.58      536.15     42.93 o 
   6   6   3      289.48      273.71     47.17 o 
   7   6   3     7476.05     7434.68     86.89 o 
   8   6   3     3304.15     3372.32     74.58 o 
   9   6   3      131.55      137.11     53.18 o 
  10   6   3       95.90      120.17     34.24 o 
  11   6   3       27.90       41.92     34.02 o 
  12   6   3     2075.95     2002.02     55.10 o 
  13   6   3     3399.58     3419.26     76.14 o 
  14   6   3     1030.74      973.64     59.94 o 
  15   6   3      820.13      739.68     86.35 o 
  16   6   3     1151.13     1163.96    125.61 o 
  17   6   3       21.69      -32.00     65.37 o 
  18   6   3       43.27        2.43     20.02 o 
  19   6   3        2.84       15.44     49.33 o 
  20   6   3        9.59       90.09    135.16 o 
  21   6   3      121.66      356.45    151.52 o 
  22   6   3      225.14      336.18    179.16 o 
  23   6   3       26.42      133.55    241.81 o 
  24   6   3      301.12      248.14    354.66 o 
   1   7   3     2368.74     2212.63     39.58 o 
   2   7   3      845.25      944.15     32.31 o 
   3   7   3      135.30      100.58     27.99 o 
   4   7   3       12.09       91.60     39.07 o 
   5   7   3     1224.12     1266.40     44.47 o 
   6   7   3      928.91      945.83     55.18 o 
   7   7   3      185.74      222.78     63.19 o 
   8   7   3      512.63      479.23     39.69 o 
   9   7   3     1757.71     1764.00     73.47 o 
  10   7   3       50.70       33.05     50.50 o 
  11   7   3      485.72      477.72     69.30 o 
  12   7   3     1909.69     1800.16     95.30 o 
  13   7   3     1104.06     1193.18    105.61 o 
  14   7   3      354.97      400.16    107.54 o 
  15   7   3       21.16       -1.04     66.90 o 
  16   7   3      400.67      393.19     96.39 o 
  17   7   3        0.00       65.95     95.25 o 
  18   7   3       73.63      224.48    129.65 o 
  19   7   3      983.50     1066.41    138.76 o 
  20   7   3        1.83       48.83     97.17 o 
  21   7   3        1.57        3.92    145.87 o 
  22   7   3       39.61       66.50    158.10 o 
  23   7   3       33.87       49.02    194.51 o 
   0   8   3     1262.10     1356.18     75.52 o 
   1   8   3        0.13       38.47     38.35 o 
   2   8   3     1325.38     1386.33     40.95 o 
   3   8   3       23.45       39.10     26.01 o 
   4   8   3      805.58      818.95     37.34 o 
   5   8   3       98.59      112.59     37.99 o 
   6   8   3      623.06      614.29     49.22 o 
   7   8   3      116.02      118.97     56.84 o 
   8   8   3      396.78      411.15     49.08 o 
   9   8   3      237.84      247.06     34.90 o 
  10   8   3       21.28       50.82     46.28 o 
  11   8   3       38.10       29.52    102.64 o 
  12   8   3      260.91      380.87    112.26 o 
  13   8   3      474.24      485.40    114.85 o 
  14   8   3        4.34       59.95     76.02 o 
  15   8   3       26.97      226.26    126.14 o 
  16   8   3        1.93      154.70    115.56 o 
  17   8   3       26.71       92.20    116.50 o 
  18   8   3       14.23       64.44     67.61 o 
  19   8   3       93.83      192.07    146.67 o 
  20   8   3        0.01      -14.76    134.11 o 
  21   8   3       71.29      202.69    175.76 o 
  22   8   3       48.93      153.19    192.77 o 
   1   9   3     5774.55     5832.36     69.53 o 
   2   9   3        8.68       22.76     22.86 o 
   3   9   3      808.92      846.69     43.69 o 
   4   9   3       58.64       21.85     29.49 o 
   5   9   3     1782.57     1851.73     41.28 o 
   6   9   3     1977.02     1963.67     59.59 o 
   7   9   3       56.80       37.13     46.71 o 
   8   9   3       37.12      253.74     83.84 o 
   9   9   3      611.52      643.38     50.18 o 
  10   9   3      393.18      459.11    107.76 o 
  11   9   3       45.61       91.45    112.50 o 
  12   9   3        4.84      -50.87     50.87 o 
  13   9   3      186.40      194.44    129.18 o 
  14   9   3       34.62       65.00    107.75 o 
  15   9   3      668.53      732.52    148.75 o 
  16   9   3        6.31       65.70    173.19 o 
  17   9   3       36.67      174.98    156.51 o 
  18   9   3        7.02       19.67    194.63 o 
  19   9   3      422.39      549.50    163.81 o 
  20   9   3      223.29      321.52    183.84 o 
  21   9   3       32.40      148.99    210.56 o 
  22   9   3       10.04       74.99    306.59 o 
  23   9   3       11.92      141.05    471.44 o 
   0  10   3     3180.40     3196.10    106.37 o 
   1  10   3     2516.42     2395.63     56.34 o 
   2  10   3        8.98       15.59     25.73 o 
   3  10   3     1204.24     1186.39     38.19 o 
   4  10   3      509.28      528.69     45.48 o 
   5  10   3      129.58      137.03     29.96 o 
   6  10   3      201.29      205.11     39.00 o 
   7  10   3       55.51      131.24     56.98 o 
   8  10   3       79.27       23.40     78.58 o 
   9  10   3        0.01       -4.15     31.12 o 
  10  10   3        4.25        1.03     18.53 o 
  11  10   3       56.40       39.25     64.81 o 
  12  10   3      304.90      258.75    123.91 o 
  13  10   3      594.51      470.61    145.33 o 
  14  10   3       11.66      129.02    157.97 o 
  15  10   3       67.13       24.32    193.43 o 
  16  10   3      224.44      248.63    165.04 o 
  17  10   3       31.05       27.77    150.14 o 
  18  10   3       22.02      127.82    194.59 o 
  19  10   3      120.54      293.35    201.10 o 
  20  10   3       84.01      208.73    201.68 o 
  21  10   3       65.40      249.10    281.83 o 
  22  10   3        0.11      -43.47    185.79 o 
   1  11   3      635.79      616.17     72.05 o 
   2  11   3      132.19      160.95     36.25 o 
   3  11   3     2556.78     2337.52     71.41 o 
   4  11   3       52.93       94.56     64.65 o 
   5  11   3     4845.17     4934.54    119.77 o 
   6  11   3       13.49        2.98     18.82 o 
   7  11   3       83.66       39.99     56.69 o 
   8  11   3       73.37      161.97     89.58 o 
   9  11   3      201.86      205.09    115.32 o 
  10  11   3      354.78      340.64    119.72 o 
  11  11   3      142.00       68.55     82.22 o 
  12  11   3        0.21       34.30    129.46 o 
  13  11   3      285.43      353.62    147.11 o 
  14  11   3       14.74       70.23    158.45 o 
  15  11   3       25.49      173.67    172.21 o 
  16  11   3       98.26      135.22    218.20 o 
  17  11   3       58.64       94.47    147.75 o 
  18  11   3       63.03       37.98    226.32 o 
  19  11   3      191.56      312.46    220.48 o 
  20  11   3      128.99      137.76    220.63 o 
  21  11   3       25.04       92.48    464.93 o 
   0  12   3       14.58      270.85    119.99 o 
   1  12   3     4824.08     5132.48    132.63 o 
   2  12   3       90.94      141.31     79.29 o 
   3  12   3       22.69      -40.61     61.15 o 
   4  12   3       60.08      139.54     86.58 o 
   5  12   3       26.29      124.50     91.40 o 
   6  12   3        8.48       94.34     85.70 o 
   7  12   3     1050.09     1138.38     93.06 o 
   8  12   3      319.47      318.55    103.69 o 
   9  12   3      120.87      164.33     98.25 o 
  10  12   3       51.05       69.97    102.51 o 
  11  12   3       88.10      148.89    136.51 o 
  12  12   3      103.07      131.54    155.65 o 
  13  12   3      487.48      522.36    155.84 o 
  14  12   3      320.50      380.91    166.05 o 
  15  12   3      105.68      279.60    180.32 o 
  16  12   3      184.48       84.73    182.76 o 
  17  12   3      179.00      226.36    222.03 o 
  18  12   3       33.10       -3.92     92.46 o 
  19  12   3       12.28       69.62     96.54 o 
   1  13   3       20.40      167.29    101.84 o 
   2  13   3       98.00       73.99     72.08 o 
   3  13   3        6.61      -15.95     99.04 o 
   4  13   3        1.67       61.16    116.30 o 
   5  13   3      196.56      176.43     95.74 o 
   6  13   3       10.72       84.07    127.43 o 
   7  13   3      349.22      441.13     98.22 o 
   8  13   3       82.75      178.69    106.93 o 
   9  13   3        4.05       45.56    123.06 o 
  10  13   3       79.61       33.52     80.86 o 
  11  13   3       16.12      141.84    145.88 o 
  12  13   3       35.24      -15.22    161.24 o 
  13  13   3        4.26      109.41    136.10 o 
  14  13   3      249.03      460.89    156.93 o 
  15  13   3      208.37      221.39    202.69 o 
  16  13   3        2.42        9.67    177.08 o 
  17  13   3        2.83       78.24    205.95 o 
  18  13   3        0.62      119.68     97.84 o 
   0  14   3      338.73      286.93    184.23 o 
   1  14   3     1305.81     1496.66    119.67 o 
   2  14   3     1461.44     1468.65    160.54 o 
   3  14   3       13.35        2.68    161.46 o 
   4  14   3       87.60       11.51    155.87 o 
   5  14   3       39.13      151.04    143.94 o 
   6  14   3       51.10       28.36     67.06 o 
   7  14   3      291.37      377.75    136.94 o 
   8  14   3      595.02      558.46    141.68 o 
   9  14   3      299.15      263.61    159.27 o 
  10  14   3        1.31       79.82    166.64 o 
  11  14   3       48.25      232.26    168.50 o 
  12  14   3      216.52      203.89    187.60 o 
  13  14   3      119.55      340.69    205.92 o 
  14  14   3       26.73       47.33    151.94 o 
  15  14   3        3.00      125.04    215.67 o 
  16  14   3      168.28      288.84    241.58 o 
   1  15   3      161.52      349.09    162.50 o 
   2  15   3        2.43      142.82    171.06 o 
   3  15   3      140.47      292.81    164.33 o 
   4  15   3      124.85       14.80    138.08 o 
   5  15   3      382.81      394.90    187.17 o 
   6  15   3       63.83       18.69     51.31 o 
   7  15   3       10.61       37.02    104.17 o 
   8  15   3       24.60       -4.34    102.39 o 
   9  15   3       60.49      218.05    175.80 o 
  10  15   3        1.61      156.32    174.54 o 
  11  15   3        0.60       23.97     81.72 o 
  12  15   3        4.75       38.12    110.72 o 
  13  15   3       47.82      156.25    190.63 o 
  14  15   3        8.84      128.67    249.31 o 
  15  15   3       65.69      201.23    225.71 o 
   0  16   3        0.24      162.60    219.18 o 
   1  16   3      111.35      -55.00     89.43 o 
   2  16   3        3.51        2.71     74.96 o 
   3  16   3       58.57       97.89    178.31 o 
   4  16   3       15.25      -13.56     72.10 o 
   5  16   3      484.32      409.47    187.41 o 
   6  16   3        8.58       21.31     50.72 o 
   7  16   3        2.24       73.11    153.80 o 
   8  16   3       26.99       40.33    236.33 o 
   9  16   3      146.32      397.10    240.04 o 
  10  16   3        1.03      137.25    192.23 o 
  11  16   3        0.30      206.53    220.18 o 
  12  16   3       29.83      232.15    234.11 o 
  13  16   3       95.38      329.42    252.44 o 
  14  16   3        0.28       36.10    565.57 o 
   1  17   3        1.22      204.71    255.42 o 
   2  17   3       77.95      369.08    305.13 o 
   3  17   3       72.39      129.75    258.49 o 
   4  17   3       41.64      285.02    230.51 o 
   5  17   3       20.78      193.60    237.13 o 
   6  17   3       76.45      145.17    234.77 o 
   7  17   3       10.02       24.53    186.67 o 
   8  17   3       59.66      223.50    209.47 o 
   9  17   3       16.32      217.96    279.73 o 
  10  17   3        0.05       -0.31    105.06 o 
  11  17   3        0.06       34.30    294.74 o 
  12  17   3        4.37      217.28    361.45 o 
   1  18   3        5.09      137.87    290.24 o 
   2  18   3       33.67      332.99    350.86 o 
   3  18   3       71.18       23.59    135.15 o 
   4  18   3        1.95      299.88    293.39 o 
   5  18   3      114.44       11.36     84.36 o 
   6  18   3       69.39      289.40    286.46 o 
   7  18   3        1.83      226.51    290.69 o 
   8  18   3       51.58       40.39    176.49 o 
   9  18   3       24.58       49.28    518.19 o 
  10  18   3        1.41      175.59    551.09 o 
  11  18   3        6.35       19.57    613.03 o 
   2  19   3       41.25      106.12    301.28 o 
   3  19   3        5.25      364.61    373.42 o 
   7  19   3       15.05      252.11    539.07 o 
   8  19   3        3.64       94.55    614.95 o 
   9  19   3       18.60      295.00    616.67 o 
   2   0   4     3287.61     3169.95    122.77 o 
   3   0   4    45620.61    44262.15    329.43 o 
   4   0   4    54056.18    51744.14    193.75 o 
   5   0   4    15738.35    15206.01    108.53 o 
   6   0   4     6554.73     6340.43     99.66 o 
   7   0   4    24729.92    25021.30    171.00 o 
   8   0   4      353.38      414.76     45.93 o 
   9   0   4     2877.04     2809.70     72.30 o 
  10   0   4       25.48       63.86     63.31 o 
  11   0   4     4745.11     4848.64     97.48 o 
  12   0   4     2048.61     2001.20     94.30 o 
  13   0   4     3686.13     3804.52    104.35 o 
  14   0   4      725.96      735.61     99.04 o 
  15   0   4     2447.75     2440.29     99.26 o 
  16   0   4       13.56        7.80     72.51 o 
  17   0   4      930.30      976.13     84.39 o 
  18   0   4     1141.33     1203.42    137.16 o 
  19   0   4      167.96       78.19    118.96 o 
  20   0   4      214.44      278.89    149.30 o 
  21   0   4      155.06      178.64    149.56 o 
  22   0   4      288.02      325.68    239.10 o 
  23   0   4      483.40      438.06    284.68 o 
  24   0   4       25.51      247.31    318.66 o 
   1   1   4     1247.63     1257.99     66.02 o 
   2   1   4     3403.16     3432.25     78.46 o 
   3   1   4    46318.96    45132.62    150.10 o 
   4   1   4     5208.80     5232.02     85.58 o 
   5   1   4     2429.74     2436.86     35.80 o 
   6   1   4     4482.55     4644.63     55.68 o 
   7   1   4       50.74       38.69     21.18 o 
   8   1   4     4606.11     4751.97     56.71 o 
   9   1   4     5139.00     5280.33     68.14 o 
  10   1   4     1110.79     1159.74     50.90 o 
  11   1   4     1104.53     1050.20     55.63 o 
  12   1   4      117.39       22.94     29.23 o 
  13   1   4       90.04       79.40     52.32 o 
  14   1   4       42.52        3.37     19.86 o 
  15   1   4      746.95      717.15     46.70 o 
  16   1   4      345.71      291.06     53.93 o 
  17   1   4      222.17      123.60     45.79 o 
  18   1   4       34.17       -4.84     53.47 o 
  19   1   4       16.52      -17.88     47.69 o 
  20   1   4      198.09      240.14    107.06 o 
  21   1   4       44.33      103.87    130.81 o 
  22   1   4       28.31       49.75     53.94 o 
  23   1   4        2.34       -8.42    144.55 o 
  24   1   4       69.56      132.09    434.61 o 
  25   1   4        0.37      -15.33    372.31 o 
   0   2   4    26002.68    24400.16    148.18 o 
   1   2   4     1601.18     1464.45     37.65 o 
   2   2   4       50.90       64.55     43.62 o 
   3   2   4    15345.62    15314.93    143.98 o 
   4   2   4      195.71      237.33     23.54 o 
   5   2   4     1360.84     1297.72     29.97 o 
   6   2   4       42.01       49.02     18.60 o 
   7   2   4     9111.47     8884.58     67.11 o 
   8   2   4      549.88      525.24     24.01 o 
   9   2   4        2.87       12.10     15.90 o 
  10   2   4      607.04      644.45     47.79 o 
  11   2   4     3280.58     3104.37     54.48 o 
  12   2   4      705.78      655.31     55.78 o 
  13   2   4     3190.62     3254.54     50.60 o 
  14   2   4      627.50      623.40     43.20 o 
  15   2   4       11.89       -8.51     17.31 o 
  16   2   4        2.42       11.87     47.88 o 
  17   2   4     1488.62     1514.58     69.05 o 
  18   2   4      198.52      148.96     81.11 o 
  19   2   4      432.67      397.60     86.42 o 
  20   2   4      719.48      620.96    106.69 o 
  21   2   4      161.28      127.78    163.02 o 
  22   2   4       66.09       47.70    142.63 o 
  23   2   4       51.19       59.84    102.70 o 
  24   2   4        0.45      131.49    260.49 o 
  25   2   4       10.35       20.10    304.26 o 
   1   3   4      901.44      850.04     25.68 o 
   2   3   4     8187.28     7849.88    101.13 o 
   3   3   4      145.10       63.73     37.11 o 
   4   3   4     4074.80     3945.19     61.15 o 
   5   3   4      111.88       87.11     26.93 o 
   6   3   4    15166.15    15431.35    104.10 o 
   7   3   4     2376.20     2355.38     43.21 o 
   8   3   4     6937.07     6712.39     97.47 o 
   9   3   4      703.73      705.70     38.71 o 
  10   3   4     2625.12     2647.93     53.84 o 
  11   3   4      258.53      266.56     48.43 o 
  12   3   4      338.95      293.29     52.92 o 
  13   3   4      167.41      181.15     53.86 o 
  14   3   4     2891.86     2911.94     71.32 o 
  15   3   4      420.42      475.33     57.39 o 
  16   3   4     1298.79     1225.41     62.53 o 
  17   3   4      277.13      316.84     83.04 o 
  18   3   4       24.73      -31.17     56.24 o 
  19   3   4       91.49        5.19     73.51 o 
  20   3   4      108.61      -32.70     99.68 o 
  21   3   4       22.87       59.47    145.00 o 
  22   3   4      120.29      317.71    180.45 o 
  23   3   4        0.38       -3.99    176.12 o 
  24   3   4      258.83      268.90    253.07 o 
  25   3   4       34.55      187.93    376.32 o 
   0   4   4     1626.60     1592.94     53.23 o 
   1   4   4      278.23      281.25     37.71 o 
   2   4   4     1108.09     1150.37     39.10 o 
   3   4   4     7492.38     7574.46     71.90 o 
   4   4   4      807.13      808.22     47.12 o 
   5   4   4        9.21       -1.62     14.05 o 
   6   4   4      121.40      163.66     23.86 o 
   7   4   4     1050.77     1190.26     57.70 o 
   8   4   4     1075.76     1171.98     33.46 o 
   9   4   4        5.91       -4.45     36.96 o 
  10   4   4      536.99      567.92     42.98 o 
  11   4   4      164.57      140.31     48.99 o 
  12   4   4      256.53      234.67     58.38 o 
  13   4   4       93.95      105.38     60.86 o 
  14   4   4       77.68       94.23     61.15 o 
  15   4   4      513.90      401.11     67.37 o 
  16   4   4      259.42      233.57     73.58 o 
  17   4   4      211.57      183.07     96.86 o 
  18   4   4        6.53      125.88    115.70 o 
  19   4   4       20.81      -24.71    102.10 o 
  20   4   4       20.84        8.67     35.22 o 
  21   4   4       80.23       78.07     71.61 o 
  22   4   4       17.81       40.06     82.78 o 
  23   4   4        6.08       57.58    154.81 o 
  24   4   4        1.03     -100.82    183.39 o 
  25   4   4        8.20      177.91    491.55 o 
   1   5   4      560.02      599.11     30.82 o 
   2   5   4     3452.50     3455.50     41.06 o 
   3   5   4      181.93      163.55     23.74 o 
   4   5   4       63.73       57.95     37.99 o 
   5   5   4      557.80      511.85     37.69 o 
   6   5   4     2045.24     1932.17     40.66 o 
   7   5   4     1667.67     1774.72     62.86 o 
   8   5   4     3874.10     3803.73     78.47 o 
   9   5   4      208.04      155.29     56.35 o 
  10   5   4     4225.77     4378.41     86.16 o 
  11   5   4      305.36      303.82     43.54 o 
  12   5   4      473.06      490.02     54.87 o 
  13   5   4      453.42      424.25     55.51 o 
  14   5   4     4265.13     4160.09     88.34 o 
  15   5   4       43.39       22.16     56.13 o 
  16   5   4     1532.44     1402.32     89.87 o 
  17   5   4      117.72       47.67     33.17 o 
  18   5   4      397.52      310.71    110.01 o 
  19   5   4       98.55       57.41     56.40 o 
  20   5   4       45.67       98.15    143.32 o 
  21   5   4       27.33       56.09    129.88 o 
  22   5   4      116.74      194.43    205.32 o 
  23   5   4        1.78      176.94    217.02 o 
  24   5   4      257.67      378.87    283.79 o 
   0   6   4     9894.87    10009.40     96.63 o 
   1   6   4     2803.92     2734.42     45.11 o 
   2   6   4      332.42      316.49     28.80 o 
   3   6   4      491.53      569.25     31.57 o 
   4   6   4     1697.14     1922.43     51.37 o 
   5   6   4     4175.78     4304.96     62.55 o 
   6   6   4     1635.93     1641.82     55.82 o 
   7   6   4       24.49        0.75     18.17 o 
   8   6   4       40.60       43.95     52.57 o 
   9   6   4     1192.79     1257.06     75.82 o 
  10   6   4      182.96      196.02     70.99 o 
  11   6   4      144.01      198.09     82.48 o 
  12   6   4      130.66      183.96     71.03 o 
  13   6   4      265.05      249.23     72.88 o 
  14   6   4     1467.76     1535.49     82.51 o 
  15   6   4     1289.90     1260.65     91.02 o 
  16   6   4      485.10      453.27    103.66 o 
  17   6   4      190.71       58.90     83.84 o 
  18   6   4       80.93       16.13     72.36 o 
  19   6   4       64.49       54.27    110.98 o 
  20   6   4       45.96       21.04     36.54 o 
  21   6   4       18.30       69.57    157.85 o 
  22   6   4       35.95       70.62    176.13 o 
  23   6   4        4.65      145.82    300.99 o 
  24   6   4        1.54      -30.16    395.15 o 
   1   7   4     3622.90     3973.05     45.74 o 
   2   7   4     2835.13     2962.72     45.37 o 
   3   7   4     1018.80     1023.45     38.31 o 
   4   7   4       37.03       22.00     31.64 o 
   5   7   4     1938.38     1948.26     50.94 o 
   6   7   4        5.02        4.49     12.19 o 
   7   7   4     1103.38     1111.95     66.02 o 
   8   7   4      510.51      526.77     36.10 o 
   9   7   4     1662.10     1714.83     82.52 o 
  10   7   4      413.07      534.80     85.18 o 
  11   7   4     2793.49     2743.03    100.69 o 
  12   7   4     1217.90     1139.45     95.49 o 
  13   7   4       12.50       31.21     59.82 o 
  14   7   4      458.75      455.88     84.37 o 
  15   7   4        0.50      -11.65     36.38 o 
  16   7   4       23.91       73.06    114.37 o 
  17   7   4       81.07       71.74     53.97 o 
  18   7   4        0.40       54.50     67.12 o 
  19   7   4       64.29      124.51    132.12 o 
  20   7   4       16.85       18.56     53.49 o 
  21   7   4       71.52      164.68    161.46 o 
  22   7   4      128.57       49.95     79.04 o 
  23   7   4        4.67      -30.42    273.72 o 
   0   8   4     3877.53     3771.48     60.26 o 
   1   8   4    10124.08    10043.36     88.32 o 
   2   8   4     1794.63     1763.97     39.58 o 
   3   8   4      253.88      288.20     36.65 o 
   4   8   4      239.23      208.49     37.80 o 
   5   8   4     3874.66     3680.40     59.04 o 
   6   8   4     1258.28     1369.39     56.44 o 
   7   8   4     3533.94     3709.86     72.49 o 
   8   8   4     2535.59     2506.10     60.38 o 
   9   8   4     2825.78     2679.44    126.36 o 
  10   8   4       26.56      137.39     94.54 o 
  11   8   4      673.44      562.16     94.01 o 
  12   8   4      275.59      383.03     95.13 o 
  13   8   4      884.24      684.82    101.92 o 
  14   8   4      111.60       89.73     88.22 o 
  15   8   4      591.77      569.09    122.78 o 
  16   8   4      116.90      168.14    131.99 o 
  17   8   4       24.99       92.96    125.93 o 
  18   8   4       95.58      177.50    146.85 o 
  19   8   4      267.55      448.59    171.72 o 
  20   8   4       18.85      144.00    203.75 o 
  21   8   4       30.93      205.64    190.93 o 
  22   8   4       17.39       32.64    227.90 o 
   1   9   4       15.04       24.24     17.45 o 
   2   9   4       49.37      101.86     33.00 o 
   3   9   4     2462.50     2600.72     40.86 o 
   4   9   4      416.09      407.71     38.77 o 
   5   9   4     1408.99     1435.22     48.48 o 
   6   9   4      156.39      196.87     34.22 o 
   7   9   4        0.31       50.88     35.02 o 
   8   9   4        4.99      106.37     55.21 o 
   9   9   4      106.51       27.85     50.93 o 
  10   9   4       11.30       57.94     89.75 o 
  11   9   4      131.49      161.71     98.98 o 
  12   9   4      215.38      156.90    101.42 o 
  13   9   4      205.04      214.49    128.44 o 
  14   9   4      397.35      405.67    130.52 o 
  15   9   4      105.14      127.77    109.12 o 
  16   9   4       37.08       89.06    113.55 o 
  17   9   4        0.40       20.80    127.91 o 
  18   9   4       53.17      219.44    199.60 o 
  19   9   4        2.83      177.90    168.92 o 
  20   9   4       22.58       17.41    188.36 o 
  21   9   4      135.62      167.11    228.41 o 
  22   9   4      138.26      240.94    330.43 o 
  23   9   4       18.66      291.07    473.95 o 
   0  10   4       90.58      154.01     85.40 o 
   1  10   4     4017.90     3922.40     86.06 o 
   2  10   4      705.65      754.30     41.45 o 
   3  10   4      182.73      147.62     40.02 o 
   4  10   4      418.80      361.19     45.51 o 
   5  10   4     2462.01     2534.72     94.48 o 
   6  10   4      805.36      802.33     57.61 o 
   7  10   4     2128.70     2078.20     79.19 o 
   8  10   4      256.95      152.01     48.80 o 
   9  10   4      173.81      156.66     41.30 o 
  10  10   4        8.01      -36.13     69.59 o 
  11  10   4       47.01      220.41    134.01 o 
  12  10   4      247.73        5.06    134.55 o 
  13  10   4      412.63      566.40    126.16 o 
  14  10   4      299.33      315.76    149.30 o 
  15  10   4       64.24      176.89    179.16 o 
  16  10   4      102.25      219.84    155.63 o 
  17  10   4       45.38      126.86    191.07 o 
  18  10   4       74.73       24.56     95.44 o 
  19  10   4       26.43       62.80    101.47 o 
  20  10   4      141.71      380.86    247.61 o 
  21  10   4        7.11       89.75    306.13 o 
  22  10   4        8.66     -125.89    600.71 o 
   1  11   4      193.62      168.44     32.78 o 
   2  11   4      350.75      269.83     27.81 o 
   3  11   4      918.69      862.01     60.49 o 
   4  11   4      484.33      514.99     96.34 o 
   5  11   4      814.11      837.25     71.59 o 
   6  11   4     1076.59     1099.01     66.38 o 
   7  11   4      822.41      784.09     70.18 o 
   8  11   4     1191.73     1134.19     72.54 o 
   9  11   4      116.18      200.26    102.53 o 
  10  11   4        7.66      -27.38     61.49 o 
  11  11   4        0.49      -49.43     60.74 o 
  12  11   4      350.18      346.45    155.26 o 
  13  11   4        2.09       12.36    143.81 o 
  14  11   4       24.20      -74.58    115.66 o 
  15  11   4       68.20       -0.33     45.70 o 
  16  11   4       41.32       45.90    152.16 o 
  17  11   4        5.28      156.84    217.70 o 
  18  11   4       11.52      127.98    188.05 o 
  19  11   4        8.44       94.22    225.65 o 
  20  11   4        2.55      312.51    337.83 o 
  21  11   4       12.77      101.40    487.79 o 
   0  12   4       22.89       93.45    113.91 o 
   1  12   4     1769.00     1568.91     79.38 o 
   2  12   4     1117.30     1009.34     84.48 o 
   3  12   4        1.29       16.77     48.79 o 
   4  12   4       70.22       -3.61     27.14 o 
   5  12   4      507.29      431.49     95.66 o 
   6  12   4       37.77      -30.79     73.98 o 
   7  12   4      333.45      263.00    110.03 o 
   8  12   4        1.18       21.69     23.30 o 
   9  12   4      185.28       87.03     62.51 o 
  10  12   4      355.28      233.82     98.44 o 
  11  12   4        0.37       29.94    107.72 o 
  12  12   4       58.37       43.76    120.91 o 
  13  12   4       87.22       74.09    108.17 o 
  14  12   4       42.14       73.60    118.49 o 
  15  12   4       82.37      182.13    194.40 o 
  16  12   4        0.63       66.77    110.66 o 
  17  12   4       18.52      181.93    183.84 o 
  18  12   4        1.74        6.95     78.80 o 
  19  12   4        6.92       29.52    158.95 o 
   1  13   4      148.22      234.22     99.45 o 
   2  13   4      379.49      302.63    101.27 o 
   3  13   4      588.31      562.73    106.76 o 
   4  13   4      206.36      186.71    110.18 o 
   5  13   4        6.98       49.75    121.02 o 
   6  13   4      497.12      614.11    109.15 o 
   7  13   4      380.75      391.86    111.51 o 
   8  13   4      650.35      733.42    109.37 o 
   9  13   4      614.63      609.27    108.19 o 
  10  13   4      115.80      122.99    135.62 o 
  11  13   4      126.68       88.08     84.83 o 
  12  13   4      289.42      466.73    177.07 o 
  13  13   4       16.11       91.97    187.20 o 
  14  13   4        8.43      103.33    191.71 o 
  15  13   4       24.32      102.91    157.74 o 
  16  13   4       36.15      205.77    174.37 o 
  17  13   4       54.99       86.92    102.70 o 
  18  13   4        2.46        5.60    111.95 o 
   0  14   4      187.05      299.68    131.32 o 
   1  14   4      472.88      469.66    114.15 o 
   2  14   4        2.34       98.04    137.88 o 
   3  14   4      154.07      165.34    113.77 o 
   4  14   4      183.66       96.00    114.50 o 
   5  14   4        5.19       72.02    122.37 o 
   6  14   4      148.36      201.80    158.38 o 
   7  14   4       24.89      187.12    163.09 o 
   8  14   4       31.60       20.08     44.86 o 
   9  14   4       31.45      172.93    159.05 o 
  10  14   4       28.88       31.92     56.40 o 
  11  14   4      223.68      208.39    161.11 o 
  12  14   4       56.44      122.62    176.52 o 
  13  14   4        0.21      261.11    227.71 o 
  14  14   4        3.78       31.32     94.88 o 
  15  14   4        0.50      103.68    227.37 o 
  16  14   4        0.21      185.67    209.19 o 
   1  15   4       11.61      154.59    120.76 o 
   2  15   4        0.03       -4.71     88.09 o 
   3  15   4       39.96      114.23    156.89 o 
   4  15   4       55.24      147.71    145.63 o 
   5  15   4        2.24       20.18    163.72 o 
   6  15   4        3.67       17.58     37.78 o 
   7  15   4       16.03      200.39    222.53 o 
   8  15   4       67.73      271.77    184.39 o 
   9  15   4       58.00       80.85    193.30 o 
  10  15   4      141.59      311.19    182.35 o 
  11  15   4       65.50      196.57    226.37 o 
  12  15   4        0.04      -37.22    144.67 o 
  13  15   4       27.71      234.86    261.80 o 
  14  15   4       37.58      139.00    193.88 o 
  15  15   4        7.98      105.99    206.05 o 
   0  16   4        5.99      162.79    254.04 o 
   1  16   4        3.69      135.79    256.33 o 
   2  16   4      290.70      435.54    181.47 o 
   3  16   4      243.17      321.90    188.66 o 
   4  16   4       55.56      170.89    190.07 o 
   5  16   4      175.78      226.48    216.84 o 
   6  16   4      167.98      304.67    193.94 o 
   7  16   4      360.68      330.75    206.41 o 
   8  16   4       47.60       18.82     87.37 o 
   9  16   4       65.29       86.01    268.67 o 
  10  16   4        3.78      104.47    244.67 o 
  11  16   4       80.53       87.94    254.57 o 
  12  16   4        5.20      -22.63     90.28 o 
  13  16   4      104.36      240.93    245.29 o 
  14  16   4        5.02       57.50    465.80 o 
   1  17   4        0.07      253.81    291.98 o 
   2  17   4       19.45      129.02    254.18 o 
   3  17   4       11.72       34.79    112.97 o 
   4  17   4       33.66      177.97    219.46 o 
   5  17   4       15.00      148.99    223.90 o 
   6  17   4       14.37       -6.70    161.13 o 
   7  17   4       71.43      275.90    252.74 o 
   8  17   4        9.39        1.92     79.07 o 
   9  17   4       22.06      293.90    270.61 o 
  10  17   4        3.99       -1.10     64.46 o 
  11  17   4        5.88      112.85    284.28 o 
  12  17   4       69.09      601.63    563.86 o 
   1  18   4       60.30      324.36    308.79 o 
   2  18   4        1.15       91.49    311.01 o 
   3  18   4       16.28      -80.11    218.70 o 
   4  18   4       13.73      115.07    330.93 o 
   5  18   4      100.95       32.38     99.61 o 
   6  18   4      444.16      727.71    275.69 o 
   7  18   4      117.12       70.36    163.62 o 
   8  18   4      273.84      411.42    297.16 o 
   9  18   4       94.28      103.76    553.88 o 
  10  18   4        0.02      136.11    569.10 o 
   2  19   4       33.23      217.44    371.66 o 
   3  19   4        0.44      149.69    411.16 o 
   8  19   4       23.90      131.76    558.23 o 
   9  19   4       32.53      225.25    610.85 o 
   1   1   5     2008.45     1819.82     37.33 o 
   2   1   5    11862.95    11613.50     87.85 o 
   3   1   5      180.90      175.07     39.46 o 
   4   1   5     1611.64     1485.91     47.56 o 
   5   1   5     6657.43     6879.74     54.72 o 
   6   1   5     5142.38     5301.96     44.78 o 
   7   1   5      550.79      534.45     30.54 o 
   8   1   5      296.93      362.18     34.31 o 
   9   1   5        2.62       13.10     21.05 o 
  10   1   5     2803.48     2966.61     57.72 o 
  11   1   5      147.78       57.62     28.08 o 
  12   1   5      428.03      437.59     52.35 o 
  13   1   5     6135.35     6295.17     85.56 o 
  14   1   5        0.03      -17.73     25.98 o 
  15   1   5      308.84      218.40     44.88 o 
  16   1   5      353.62      408.69     58.71 o 
  17   1   5      686.37      613.25     61.99 o 
  18   1   5      129.74      119.78     64.11 o 
  19   1   5        4.51       40.74     63.72 o 
  20   1   5      849.38      886.18    118.96 o 
  21   1   5      344.71      399.31    137.02 o 
  22   1   5      171.84      181.18    193.27 o 
  23   1   5       73.90       52.64    150.51 o 
  24   1   5       89.03      139.57    261.29 o 
  25   1   5       88.78      162.31    542.51 o 
   0   2   5    10441.84    10139.12     56.94 o 
   1   2   5     6114.26     5773.94     52.96 o 
   2   2   5     3866.05     3762.25     49.89 o 
   3   2   5     7986.88     8159.97     87.64 o 
   4   2   5     3167.26     3262.76     47.84 o 
   5   2   5      133.87      133.91     25.91 o 
   6   2   5     1798.50     1863.21     31.23 o 
   7   2   5      477.33      480.28     24.36 o 
   8   2   5      186.34      193.99     25.99 o 
   9   2   5     1586.57     1594.99     35.76 o 
  10   2   5      553.98      559.15     31.39 o 
  11   2   5      110.83      102.74     29.30 o 
  12   2   5     1408.19     1414.89     59.42 o 
  13   2   5       85.57      120.20     52.08 o 
  14   2   5      852.94      851.82     59.24 o 
  15   2   5      164.15      144.52     56.80 o 
  16   2   5      654.99      655.11     58.44 o 
  17   2   5      322.91      324.59     65.16 o 
  18   2   5        4.76        5.25     27.79 o 
  19   2   5       19.32       31.23     74.01 o 
  20   2   5       24.32       12.91     71.48 o 
  21   2   5      107.91      225.75    136.42 o 
  22   2   5       46.39        2.21     90.61 o 
  23   2   5       43.16       56.29    221.81 o 
  24   2   5        5.39      110.67    253.14 o 
  25   2   5       22.21       25.63    217.53 o 
   1   3   5     1415.41     1374.64     26.69 o 
   2   3   5     2518.59     2560.63     58.54 o 
   3   3   5      502.63      607.14     33.17 o 
   4   3   5     6889.52     6775.65     81.17 o 
   5   3   5     2763.73     2793.17     27.55 o 
   6   3   5      147.04      137.05     32.80 o 
   7   3   5     2610.83     2741.28     61.13 o 
   8   3   5      362.71      436.27     59.39 o 
   9   3   5       64.67       93.19     40.26 o 
  10   3   5       56.99       70.52     32.72 o 
  11   3   5      191.39       91.02     34.32 o 
  12   3   5      631.66      628.35     56.20 o 
  13   3   5      856.63      784.70     60.08 o 
  14   3   5       28.90       86.99     55.63 o 
  15   3   5      300.79      222.13     57.20 o 
  16   3   5       38.04       23.26     49.66 o 
  17   3   5      665.94      626.16     62.46 o 
  18   3   5       74.02       56.10     74.63 o 
  19   3   5        6.36       30.14    101.56 o 
  20   3   5       21.72       38.55     90.28 o 
  21   3   5       48.29       19.85     40.47 o 
  22   3   5       39.16      106.86    176.93 o 
  23   3   5       10.09      117.74    195.23 o 
  24   3   5       27.32        8.59    100.01 o 
  25   3   5       70.88      113.45    394.13 o 
   0   4   5     7178.13     7298.29     66.73 o 
   1   4   5     2487.64     2575.58     29.72 o 
   2   4   5     5654.25     5404.21     82.24 o 
   3   4   5     6014.71     6048.70     59.56 o 
   4   4   5     8355.82     8288.84    107.83 o 
   5   4   5     4029.63     3894.79     61.34 o 
   6   4   5        1.99       40.88     28.70 o 
   7   4   5        3.95       58.17     56.83 o 
   8   4   5        0.25       74.50     65.94 o 
   9   4   5     1192.35     1094.84     66.86 o 
  10   4   5       51.52       81.54     43.32 o 
  11   4   5      546.65      592.59     52.72 o 
  12   4   5     1702.76     1742.41     64.59 o 
  13   4   5     2808.96     2725.45     77.78 o 
  14   4   5     2172.58     2037.46     73.66 o 
  15   4   5      342.83      292.54     66.63 o 
  16   4   5     1413.78     1374.18     92.38 o 
  17   4   5        3.48      -15.96     46.97 o 
  18   4   5       96.28       47.94     54.49 o 
  19   4   5      182.81      251.82    112.54 o 
  20   4   5        0.10        7.78    117.15 o 
  21   4   5      257.27      246.26    130.46 o 
  22   4   5        0.12      127.57    200.41 o 
  23   4   5      266.19      327.62    219.61 o 
  24   4   5        5.42        7.64    242.85 o 
  25   4   5       71.51      -31.04    585.60 o 
   1   5   5      908.35      962.05     33.95 o 
   2   5   5     5662.81     5964.01     56.24 o 
   3   5   5     2594.91     2511.58     36.25 o 
   4   5   5     1654.96     1760.94     31.56 o 
   5   5   5      799.18      827.62     56.94 o 
   6   5   5     2406.10     2505.44     69.29 o 
   7   5   5     3502.53     3495.48    123.80 o 
   8   5   5        9.55       49.70     57.19 o 
   9   5   5       64.75       72.30     78.69 o 
  10   5   5     1874.30     1851.95     85.42 o 
  11   5   5        0.47        9.12     42.64 o 
  12   5   5       20.36       52.72     39.72 o 
  13   5   5      405.26      339.91     50.47 o 
  14   5   5      153.61      110.19     57.82 o 
  15   5   5        2.14        2.18     69.60 o 
  16   5   5      456.57      459.50     84.54 o 
  17   5   5      252.49      196.19     91.18 o 
  18   5   5       29.35      -30.67    111.97 o 
  19   5   5       46.44       64.92     94.42 o 
  20   5   5      188.40       72.93    116.14 o 
  21   5   5      108.92      204.51    143.79 o 
  22   5   5       49.52      142.68    192.75 o 
  23   5   5       12.31      -31.49    103.05 o 
  24   5   5        4.29       94.05    309.91 o 
   0   6   5     1880.07     1853.25     70.94 o 
   1   6   5     1828.49     1839.99     42.09 o 
   2   6   5     4425.62     4468.59     47.28 o 
   3   6   5     2193.94     2115.42     36.96 o 
   4   6   5      588.89      593.77     25.15 o 
   5   6   5     8927.40     8793.26     84.80 o 
   6   6   5     1993.59     2040.38     54.12 o 
   7   6   5       68.35       54.52     35.01 o 
   8   6   5       17.50       48.83     30.85 o 
   9   6   5     1861.65     1872.58     78.32 o 
  10   6   5     1293.41     1311.07     82.70 o 
  11   6   5     3053.99     3117.00    103.58 o 
  12   6   5     1319.35     1471.83     90.27 o 
  13   6   5      682.38      646.13     71.92 o 
  14   6   5      268.35       97.64     69.60 o 
  15   6   5      732.57      683.42     83.39 o 
  16   6   5      242.82      215.93     90.24 o 
  17   6   5       37.24      145.41     99.64 o 
  18   6   5      579.50      741.26    112.37 o 
  19   6   5       38.73       20.41     70.03 o 
  20   6   5        2.12      103.74    142.89 o 
  21   6   5        0.39      147.35    168.52 o 
  22   6   5        6.16      160.83    200.02 o 
  23   6   5       37.24      120.44    233.54 o 
  24   6   5       14.49      -19.04    112.87 o 
   1   7   5     1767.54     1947.55     45.69 o 
   2   7   5      171.19      179.54     31.71 o 
   3   7   5     3662.01     3559.68     47.15 o 
   4   7   5     5278.88     4985.85     58.60 o 
   5   7   5       24.15       71.76     28.55 o 
   6   7   5      331.15      326.64     47.53 o 
   7   7   5      174.02      211.56     43.53 o 
   8   7   5      988.08      958.09     44.85 o 
   9   7   5       54.84      124.01     73.20 o 
  10   7   5     6431.20     6520.62    126.61 o 
  11   7   5     2004.05     2054.78     90.30 o 
  12   7   5       50.25       23.44     37.62 o 
  13   7   5       31.79       32.95     86.55 o 
  14   7   5      614.22      508.30     83.52 o 
  15   7   5      531.83      447.58     89.33 o 
  16   7   5       93.89      -13.37     90.14 o 
  17   7   5      156.76      150.08    117.89 o 
  18   7   5       72.29       37.50     52.35 o 
  19   7   5       21.20       14.13    197.02 o 
  20   7   5      433.82      675.74    167.52 o 
  21   7   5       68.70       70.79    130.05 o 
  22   7   5      246.18      376.34    225.79 o 
  23   7   5        9.87       59.19    554.40 o 
   0   8   5        5.40       -6.86     65.71 o 
   1   8   5      383.64      385.36     26.27 o 
   2   8   5       88.59      160.91     37.08 o 
   3   8   5      499.60      540.96     41.35 o 
   4   8   5     1202.02     1210.80     48.39 o 
   5   8   5       19.23       12.94     31.41 o 
   6   8   5      580.63      617.64     46.14 o 
   7   8   5       40.23       61.04     48.85 o 
   8   8   5      567.75      556.71     52.99 o 
   9   8   5      246.29      263.45     78.77 o 
  10   8   5      137.59       81.58     64.96 o 
  11   8   5      226.82      234.50     80.54 o 
  12   8   5        7.36       25.21     67.22 o 
  13   8   5      181.39      247.33     86.48 o 
  14   8   5       11.55       27.29     95.09 o 
  15   8   5        0.38       81.25    101.46 o 
  16   8   5        1.05      -20.21     79.78 o 
  17   8   5       21.19       29.52    145.17 o 
  18   8   5        4.28       13.99    170.53 o 
  19   8   5      121.43      131.84    103.65 o 
  20   8   5       13.25      163.38    145.62 o 
  21   8   5       57.22      165.71    139.61 o 
  22   8   5        4.04       54.49    258.07 o 
  23   8   5       16.79      -32.58    547.07 o 
   1   9   5      335.94      314.03     40.02 o 
   2   9   5        4.12       18.89     37.53 o 
   3   9   5     2361.86     2276.45     57.53 o 
   4   9   5     1174.49     1141.26     44.41 o 
   5   9   5       46.91       44.02     24.85 o 
   6   9   5      127.66      123.19     34.94 o 
   7   9   5      292.82      297.70     51.75 o 
   8   9   5      289.60      250.41     48.05 o 
   9   9   5      655.48      654.35     45.40 o 
  10   9   5      956.36     1154.35     87.71 o 
  11   9   5       69.61      128.48     83.89 o 
  12   9   5       56.22      155.44    109.75 o 
  13   9   5      273.50      305.84    100.08 o 
  14   9   5      322.91      376.73     95.48 o 
  15   9   5        4.95        6.26     46.30 o 
  16   9   5      106.47      142.06    139.00 o 
  17   9   5      176.49      263.37    158.25 o 
  18   9   5       55.33       90.91    122.08 o 
  19   9   5       44.10      218.99    223.58 o 
  20   9   5      268.40      496.03    192.12 o 
  21   9   5       68.66       49.23     74.05 o 
  22   9   5       62.51      137.09    434.08 o 
   0  10   5        2.21      -18.14     49.11 o 
   1  10   5     1804.74     1839.50     70.69 o 
   2  10   5       78.11       70.51     35.24 o 
   3  10   5        2.35       44.98     28.78 o 
   4  10   5      487.73      469.55     39.42 o 
   5  10   5      111.91      120.20     47.71 o 
   6  10   5       62.54      120.00     51.91 o 
   7  10   5      348.05      371.40     48.67 o 
   8  10   5       31.08        4.83     26.93 o 
   9  10   5       22.71        3.28     44.91 o 
  10  10   5       25.43      103.46    131.68 o 
  11  10   5      162.47      147.40    103.25 o 
  12  10   5      837.22      925.29    111.88 o 
  13  10   5       10.07      136.85    147.02 o 
  14  10   5       40.00       29.13    117.87 o 
  15  10   5       34.83      239.79    151.52 o 
  16  10   5        5.90       73.24    125.15 o 
  17  10   5       97.53      168.64    156.77 o 
  18  10   5       22.39       67.03     81.07 o 
  19  10   5      213.04      175.07    200.99 o 
  20  10   5       15.89       64.07     97.86 o 
  21  10   5       27.82      110.92    427.70 o 
   1  11   5       45.49       59.85     35.48 o 
   2  11   5     1037.21     1034.73     49.58 o 
   3  11   5     1943.78     1948.64     69.65 o 
   4  11   5      142.08      200.37     66.84 o 
   5  11   5       48.53       61.00     52.91 o 
   6  11   5       86.72      149.06     59.72 o 
   7  11   5      384.78      370.65     59.98 o 
   8  11   5       31.02      119.44     62.16 o 
   9  11   5       10.58       24.93     25.64 o 
  10  11   5        5.10       17.42     26.04 o 
  11  11   5       68.36       -3.71     39.97 o 
  12  11   5      497.15      584.19    147.46 o 
  13  11   5       97.74      165.27    175.27 o 
  14  11   5        0.03        0.93     66.81 o 
  15  11   5        4.17       62.43     78.46 o 
  16  11   5       98.52      369.74    166.79 o 
  17  11   5       72.92      145.76    191.55 o 
  18  11   5      203.59      183.05    118.67 o 
  19  11   5       55.98      113.52    213.32 o 
  20  11   5       20.80      -50.21    464.22 o 
   0  12   5       97.61      121.91    104.96 o 
   1  12   5      107.87       88.06     34.83 o 
   2  12   5     1691.90     1890.28     90.15 o 
   3  12   5      115.15      100.09     99.58 o 
   4  12   5      195.91      196.56     95.50 o 
   5  12   5      159.85      117.76    103.52 o 
   6  12   5      157.96       76.75     64.63 o 
   7  12   5        3.15       80.02     69.45 o 
   8  12   5      158.21       93.56     83.72 o 
   9  12   5     1276.37     1395.97    114.58 o 
  10  12   5       85.53       52.71     83.92 o 
  11  12   5       93.12        6.92     50.73 o 
  12  12   5       56.10       91.85     87.77 o 
  13  12   5       44.20       36.58     52.39 o 
  14  12   5        0.18       83.79    104.40 o 
  15  12   5      193.66      157.49    167.61 o 
  16  12   5      249.30      262.25    177.01 o 
  17  12   5      201.97      308.93    203.55 o 
  18  12   5       10.42      203.10    217.33 o 
  19  12   5       48.76      341.54    463.76 o 
   1  13   5       60.97       79.79     63.22 o 
   2  13   5       20.11       73.11    144.43 o 
   3  13   5      330.88      292.51    103.04 o 
   4  13   5       62.72        8.96     27.75 o 
   5  13   5        5.69       28.41     46.36 o 
   6  13   5      226.01      243.55    122.15 o 
   7  13   5      331.20      322.63     96.34 o 
   8  13   5      737.10      648.85    120.34 o 
   9  13   5      512.49      565.84    126.09 o 
  10  13   5       63.27       36.50    122.63 o 
  11  13   5       74.27       28.08     43.52 o 
  12  13   5      155.28      250.14    156.46 o 
  13  13   5        9.92      -19.54     44.12 o 
  14  13   5       50.92      194.70    167.80 o 
  15  13   5        0.00       26.18     79.62 o 
  16  13   5        1.12       87.07    143.92 o 
  17  13   5        4.63      129.09    127.11 o 
  18  13   5       75.20       74.43    443.05 o 
   0  14   5       36.94      189.17    134.43 o 
   1  14   5      849.95      930.01    117.66 o 
   2  14   5      645.92      665.84    119.65 o 
   3  14   5      112.25       49.69     53.69 o 
   4  14   5       26.72      -24.95    116.01 o 
   5  14   5      635.32      650.69    125.34 o 
   6  14   5        3.48       68.65    137.99 o 
   7  14   5      128.87       30.09     85.80 o 
   8  14   5       10.10       47.30    186.83 o 
   9  14   5      618.53      634.41    183.70 o 
  10  14   5       34.93      -50.38    141.65 o 
  11  14   5        0.36       -9.68    100.93 o 
  12  14   5      239.00      455.85    195.21 o 
  13  14   5       10.57       56.48    201.54 o 
  14  14   5      103.29      228.30    196.52 o 
  15  14   5      215.18      346.90    202.02 o 
  16  14   5       32.64       91.73     95.52 o 
   1  15   5        5.15       30.98     84.43 o 
   2  15   5      359.17      378.46    168.68 o 
   3  15   5      228.32      403.43    173.12 o 
   4  15   5      440.00      649.00    174.59 o 
   5  15   5       12.96       73.24    187.24 o 
   6  15   5       54.06      -19.73     71.48 o 
   7  15   5      193.13      285.17    195.97 o 
   8  15   5       16.28       85.87    219.86 o 
   9  15   5        0.23       73.85    221.91 o 
  10  15   5      273.54      342.26    223.89 o 
  11  15   5      167.28      107.76    121.81 o 
  12  15   5       57.08       89.26    252.98 o 
  13  15   5        7.52       65.45     73.04 o 
  14  15   5        8.38       91.97    128.60 o 
  15  15   5        7.22      123.61    308.89 o 
   0  16   5       27.23      116.99    236.64 o 
   1  16   5      105.91      282.36    244.41 o 
   2  16   5        8.06       62.84    149.93 o 
   3  16   5       31.64       15.00     46.00 o 
   4  16   5        1.58       65.77     90.11 o 
   5  16   5       36.84       -7.50    173.73 o 
   6  16   5       17.70       43.97    213.26 o 
   7  16   5        2.11       -1.04     51.37 o 
   8  16   5        8.46       38.86    115.40 o 
   9  16   5        9.39       53.39    251.44 o 
  10  16   5       59.62      131.20    244.52 o 
  11  16   5       34.55      167.43    252.31 o 
  12  16   5       10.67      323.89    285.55 o 
  13  16   5        0.01       58.21    258.81 o 
   1  17   5       70.45      315.77    271.18 o 
   2  17   5      115.30      325.84    284.59 o 
   3  17   5       16.61       -2.25    209.97 o 
   4  17   5      211.67      250.60    240.74 o 
   5  17   5      185.87      318.19    227.38 o 
   6  17   5       59.69      127.02    245.27 o 
   7  17   5      106.66       90.83    253.66 o 
   8  17   5       46.78      203.66    247.83 o 
   9  17   5       70.45      303.62    313.70 o 
  10  17   5       65.89      191.97    316.05 o 
  11  17   5        0.02       73.35    192.48 o 
  12  17   5        0.08      162.65    506.05 o 
   1  18   5       64.45      199.56    334.24 o 
   2  18   5      326.17      518.20    319.04 o 
   3  18   5        9.18      202.00    328.49 o 
   4  18   5        2.29       98.10    349.76 o 
   5  18   5       33.55      211.10    375.20 o 
   6  18   5      179.89      365.67    291.40 o 
   7  18   5       59.82      220.00    313.51 o 
   8  18   5       22.77      220.33    308.57 o 
   9  18   5        3.68     -108.35    286.70 o 
  10  18   5       11.00      140.54    523.40 o 
   2  19   5       16.55      153.80    363.50 o 
   3  19   5       28.97      -55.54    165.80 o 
   0   0   6    14804.64    14120.54    282.98 o 
   1   0   6     1142.56     1119.62    143.48 o 
   2   0   6    11607.18    11411.59    154.40 o 
   3   0   6    23222.31    22741.33    199.13 o 
   4   0   6    35494.05    35232.23    226.52 o 
   5   0   6    25428.29    25816.15    331.47 o 
   6   0   6      552.09      548.18     67.54 o 
   8   0   6     2729.75     2982.61     66.06 o 
   9   0   6      883.39      839.68     64.45 o 
  10   0   6      184.42      214.67     64.50 o 
  11   0   6     2506.43     2495.72     89.22 o 
  12   0   6      292.05      238.87     75.68 o 
  13   0   6        4.22       -5.35     67.69 o 
  14   0   6      127.67      141.89     89.49 o 
  15   0   6        2.25        6.17     68.17 o 
  16   0   6       20.50      144.52     82.54 o 
  17   0   6        2.11       14.28     72.74 o 
  18   0   6       88.63      159.08     86.11 o 
  19   0   6       53.71      157.52    108.03 o 
  20   0   6       17.06       28.56     47.14 o 
  21   0   6      464.05      664.59    226.95 o 
  22   0   6        3.44      125.97    240.43 o 
  23   0   6      195.11      -79.15    345.20 o 
  24   0   6       19.38     -182.27   1226.92 o 
  25   0   6      342.81      239.33    569.03 o 
   1   1   6      177.28      130.97     20.79 o 
   2   1   6     1019.25      936.47     50.40 o 
   3   1   6      971.43      963.74     52.44 o 
   4   1   6     3522.03     3832.73     48.04 o 
   5   1   6       44.50       78.73     32.61 o 
   6   1   6      540.38      590.50     38.08 o 
   7   1   6      405.96      414.54     38.18 o 
   9   1   6     1010.61     1020.95     42.69 o 
  10   1   6       29.53       81.86     43.42 o 
  11   1   6      356.17      373.78     49.37 o 
  12   1   6       10.28      109.91     52.45 o 
  13   1   6      237.83      214.19     55.13 o 
  14   1   6       33.98       50.90     47.22 o 
  15   1   6      509.95      558.49     57.01 o 
  16   1   6      191.52       99.14     58.34 o 
  17   1   6       34.33      103.03     69.17 o 
  18   1   6       14.80       27.51     33.09 o 
  19   1   6      467.84      453.11     88.32 o 
  20   1   6        0.28      111.32     98.87 o 
  21   1   6       42.43      179.87    145.50 o 
  22   1   6        2.15      -11.81    100.21 o 
  23   1   6        0.02       41.18    196.89 o 
  24   1   6        0.16      -26.93    295.02 o 
  25   1   6       14.74      -22.64    477.18 o 
   0   2   6    34657.46    32930.57    179.59 o 
   1   2   6     1535.60     1547.65     32.61 o 
   2   2   6     2069.92     2048.81     40.66 o 
   3   2   6       12.72        1.38     15.36 o 
   4   2   6    10145.83    10397.59     92.35 o 
   5   2   6     9242.88     9665.85     78.56 o 
   6   2   6    15587.05    15614.93    108.63 o 
   7   2   6     1739.42     1856.38     39.07 o 
   8   2   6      134.29      142.46     30.06 o 
   9   2   6      347.59      369.82     32.51 o 
  10   2   6       61.03       57.20     31.93 o 
  11   2   6     1340.58     1375.11     42.31 o 
  12   2   6       26.57       49.30     35.25 o 
  13   2   6        7.96       27.88     23.94 o 
  14   2   6       59.80       25.53     28.01 o 
  15   2   6       65.66       75.56     58.00 o 
  16   2   6      252.70      135.78     40.84 o 
  17   2   6      949.58      932.31     65.32 o 
  18   2   6       93.97      123.53     78.05 o 
  19   2   6      116.82      152.35     96.93 o 
  20   2   6       75.68      128.09    129.22 o 
  21   2   6      201.62      125.76    120.22 o 
  22   2   6        0.93       32.61    235.19 o 
  23   2   6        3.25     -123.20    173.18 o 
  24   2   6       87.39      114.06    327.34 o 
  25   2   6      145.94      418.94    509.55 o 
   1   3   6     7940.25     7870.94     54.37 o 
   2   3   6      978.01      893.72     28.69 o 
   3   3   6     1336.04     1350.34     36.68 o 
   4   3   6     8032.59     8138.47     77.71 o 
   5   3   6       41.72       21.02     23.85 o 
   6   3   6     3239.36     3427.36     39.28 o 
   7   3   6     1028.23      965.25     35.57 o 
   8   3   6      788.55      777.99     50.80 o 
   9   3   6     2614.86     2558.57     42.89 o 
  10   3   6      384.84      377.84     51.47 o 
  12   3   6     2071.02     2136.90     62.79 o 
  13   3   6        0.26       15.52     42.21 o 
  14   3   6        2.21       21.13     38.74 o 
  15   3   6     1406.15     1495.18     71.81 o 
  16   3   6     1993.00     1952.23     66.69 o 
  17   3   6      326.36      328.92     68.94 o 
  18   3   6       96.03       23.20     33.10 o 
  19   3   6      105.53      192.95     98.50 o 
  20   3   6       95.52      150.90    144.40 o 
  21   3   6      150.09      235.34    150.35 o 
  22   3   6      102.05      142.81    160.23 o 
  23   3   6        0.68      103.46    290.63 o 
  24   3   6        0.19        6.11    402.85 o 
   0   4   6      659.32      637.72     31.08 o 
   1   4   6    10119.78    10284.45     59.64 o 
   2   4   6     4137.24     4323.92     53.90 o 
   3   4   6     3406.75     3705.19     53.99 o 
   4   4   6     4125.74     4279.77     61.64 o 
   5   4   6      205.50      260.24     38.97 o 
   6   4   6        2.68       75.29     76.64 o 
   7   4   6       17.17        0.70     31.46 o 
   8   4   6       57.98      148.66     74.30 o 
   9   4   6       60.09      142.12     69.28 o 
  10   4   6      445.67      478.12     85.19 o 
  11   4   6      466.47      551.66     79.36 o 
  12   4   6       24.34       64.44     52.22 o 
  13   4   6     1127.55     1130.92     68.61 o 
  14   4   6      530.74      496.31     54.79 o 
  15   4   6      305.58      267.48     61.24 o 
  16   4   6        0.28       24.79     66.70 o 
  17   4   6      323.02      270.08     78.95 o 
  18   4   6       12.35        7.90     87.46 o 
  19   4   6       46.05      132.89    114.52 o 
  20   4   6       61.33       96.50    134.82 o 
  21   4   6        2.20       -3.66    149.81 o 
  22   4   6      262.68      290.94    198.93 o 
  23   4   6        9.50      130.75    238.73 o 
  24   4   6       54.95      249.63    323.76 o 
   1   5   6    10724.35    10464.21     79.26 o 
   2   5   6      103.66       44.06     39.25 o 
   3   5   6     6574.69     6761.85     60.56 o 
   4   5   6     2709.22     2531.56     59.87 o 
   5   5   6      204.71      137.25     37.84 o 
   6   5   6      665.28      765.00     55.79 o 
   7   5   6        1.18       46.76     67.38 o 
   8   5   6     1688.53     1606.36     84.87 o 
   9   5   6      767.48      867.94     89.10 o 
  10   5   6     1252.22     1309.02     94.08 o 
  11   5   6     2854.48     2853.22     98.02 o 
  12   5   6      752.64      780.59     96.14 o 
  13   5   6      350.28      269.19     87.61 o 
  14   5   6       94.34       68.54     44.06 o 
  15   5   6      847.53      779.84     88.10 o 
  16   5   6      490.19      437.55     92.26 o 
  17   5   6      944.00     1047.10     84.38 o 
  18   5   6      307.11      272.38    112.36 o 
  19   5   6        0.95      -28.15     88.03 o 
  20   5   6       24.70      223.41    151.80 o 
  21   5   6      419.36      532.33    147.30 o 
  22   5   6      282.63      323.71    177.56 o 
  23   5   6      126.19      226.32    317.88 o 
  24   5   6        0.47      -79.60    536.10 o 
   0   6   6        9.72       14.16     27.80 o 
   1   6   6        6.46       47.47     26.14 o 
   2   6   6      855.36      879.75     41.26 o 
   3   6   6     1845.12     1960.39     43.81 o 
   4   6   6       86.64       69.86     19.97 o 
   5   6   6       37.38       11.26     19.24 o 
   6   6   6      169.44      124.99     42.01 o 
   7   6   6     3525.49     3576.24     62.37 o 
   8   6   6      234.54      238.21     69.82 o 
   9   6   6       12.72       33.69     37.29 o 
  10   6   6     2418.30     2346.48     93.12 o 
  11   6   6       53.33       53.89     56.19 o 
  12   6   6      784.51      789.79     87.04 o 
  13   6   6      136.41       36.60     93.05 o 
  14   6   6       39.61        1.85     38.22 o 
  15   6   6      111.01      150.26     80.76 o 
  16   6   6        0.41        1.24     20.41 o 
  17   6   6        0.34        7.25     46.62 o 
  18   6   6      205.33      230.39    115.79 o 
  19   6   6       34.45      178.89    151.32 o 
  20   6   6      150.40      137.85    161.40 o 
  21   6   6      138.12      234.85    184.69 o 
  22   6   6      113.44      215.84    218.86 o 
  23   6   6      338.28      276.06    323.02 o 
  24   6   6       18.68       70.47    529.38 o 
   1   7   6       41.79       35.20     16.81 o 
   2   7   6      952.09      957.64     40.90 o 
   3   7   6      285.54      265.15     37.32 o 
   4   7   6      582.84      542.29     29.57 o 
   5   7   6     1025.40     1033.27     31.61 o 
   6   7   6      459.74      449.80     31.51 o 
   7   7   6       47.86       58.34     46.32 o 
   8   7   6      346.25      342.31     41.46 o 
   9   7   6       90.62       21.97     42.68 o 
  10   7   6      359.65      467.56     74.47 o 
  11   7   6      871.06      824.81     76.27 o 
  12   7   6     2231.89     2243.19     90.63 o 
  13   7   6       65.82      139.98     73.66 o 
  14   7   6      202.78      157.64     82.36 o 
  15   7   6     1044.06      921.24     87.10 o 
  16   7   6       15.80       62.78     80.79 o 
  17   7   6      159.12      188.97    115.67 o 
  18   7   6       40.66       85.87    104.68 o 
  19   7   6        0.05       38.52    129.00 o 
  20   7   6        3.73      113.24    167.81 o 
  21   7   6       60.43      270.52    204.73 o 
  22   7   6       19.41       72.88    254.97 o 
  23   7   6       54.87       79.92    495.22 o 
   0   8   6      635.41      732.71     76.45 o 
   1   8   6     1112.63     1141.91     52.10 o 
   2   8   6      109.36       75.37     28.46 o 
   3   8   6       29.66       38.59     28.13 o 
   4   8   6      160.76      181.88     34.72 o 
   5   8   6       15.35       22.09     28.03 o 
   6   8   6      427.65      394.25     30.40 o 
   7   8   6     3710.83     3745.68     59.08 o 
   8   8   6        3.57       -2.42     39.35 o 
   9   8   6      423.23      452.99     77.59 o 
  10   8   6      481.95      480.00     75.50 o 
  11   8   6     1060.80     1054.16     82.85 o 
  12   8   6      569.79      608.08     85.27 o 
  13   8   6        9.40      -10.96     25.24 o 
  14   8   6        1.28      -15.23     66.06 o 
  15   8   6       59.54       46.88     99.06 o 
  16   8   6      485.40      481.25    114.93 o 
  17   8   6        2.51      -13.89     88.51 o 
  18   8   6      415.15      541.24    156.98 o 
  19   8   6       36.49        6.26     29.98 o 
  20   8   6        0.75       51.11    205.50 o 
  21   8   6      187.29      354.82    215.94 o 
  22   8   6        3.85       88.09    316.87 o 
  23   8   6       85.51      416.84    486.03 o 
   1   9   6      299.27      298.97     45.39 o 
   2   9   6        9.96       74.61     35.16 o 
   3   9   6        6.13       52.12     43.94 o 
   4   9   6       12.85       -2.91     19.05 o 
   5   9   6        9.27       21.67     37.80 o 
   6   9   6      162.51      136.72     42.34 o 
   7   9   6      709.79      666.31     47.22 o 
   8   9   6        3.83       36.27     42.46 o 
   9   9   6       43.64       57.73     46.47 o 
  10   9   6       57.93      132.24     75.55 o 
  11   9   6       36.71        9.08     61.71 o 
  12   9   6        4.77       -1.91     73.39 o 
  13   9   6      465.39      451.70     91.04 o 
  14   9   6      344.72      348.25    100.16 o 
  15   9   6        0.13       56.68    117.05 o 
  16   9   6       51.13      173.00    163.66 o 
  17   9   6       57.57       38.44    157.60 o 
  18   9   6       13.02      134.06    180.98 o 
  19   9   6       13.66       -7.22     74.89 o 
  20   9   6       13.61       35.47    156.53 o 
  21   9   6       12.89       45.96     73.81 o 
  22   9   6        0.28      -11.20    353.65 o 
   0  10   6     1062.15     1038.90     60.97 o 
   1  10   6     1650.67     1746.00     53.52 o 
   2  10   6       87.86       63.05     33.58 o 
   3  10   6        2.13       -0.55     40.39 o 
   4  10   6      378.25      367.94     46.19 o 
   5  10   6     3208.55     3361.86     68.08 o 
   6  10   6      963.78      948.18     55.37 o 
   7  10   6       68.82       82.50     51.36 o 
   8  10   6      568.23      391.23     58.27 o 
   9  10   6      688.75      707.39     69.61 o 
  10  10   6       30.38        6.55     81.88 o 
  11  10   6      983.40      976.25     81.48 o 
  12  10   6      516.80      580.14    105.55 o 
  13  10   6      306.61      334.12    104.88 o 
  14  10   6        8.75       88.23     94.03 o 
  15  10   6        7.34      -32.46     69.97 o 
  16  10   6       32.09      165.31    163.82 o 
  17  10   6       41.34      211.73    156.12 o 
  18  10   6      168.96      271.18    168.96 o 
  19  10   6       72.48      260.05    190.12 o 
  20  10   6      200.81      469.05    230.98 o 
  21  10   6       61.01       96.51    460.00 o 
   1  11   6     1549.06     1656.35     72.96 o 
   2  11   6     2626.90     2781.62    107.00 o 
   3  11   6      166.82       90.71     47.85 o 
   4  11   6      764.78      829.71     51.81 o 
   5  11   6       55.98       42.48     28.67 o 
   6  11   6     1912.60     1936.19     63.27 o 
   7  11   6       38.48       91.37     63.12 o 
   8  11   6       75.15       64.27     33.33 o 
   9  11   6        0.18       22.13     28.58 o 
  10  11   6      962.78      926.02     92.01 o 
  11  11   6       41.23        8.55     78.48 o 
  12  11   6      625.27      695.23     92.63 o 
  13  11   6       94.15      111.04    108.21 o 
  14  11   6      182.86      351.37    146.79 o 
  15  11   6      342.46      522.90    164.32 o 
  16  11   6      216.81      210.65    155.67 o 
  17  11   6       19.09      106.36    141.04 o 
  18  11   6       51.26       30.09     84.15 o 
  19  11   6        0.09      137.59    228.22 o 
  20  11   6        0.21      -24.03   1045.40 o 
   0  12   6     1756.09     1800.80    102.43 o 
   1  12   6      116.98      123.65     67.46 o 
   2  12   6      194.54      211.21     80.83 o 
   3  12   6      212.47      117.31     94.87 o 
   4  12   6       14.56       50.96     67.34 o 
   5  12   6       14.06       21.07     94.25 o 
   6  12   6       28.81      -11.91     23.01 o 
   7  12   6       30.41      -17.85     37.16 o 
   8  12   6       25.05       34.54    110.85 o 
   9  12   6      535.86      539.14    111.33 o 
  10  12   6      385.17      292.74    101.94 o 
  11  12   6       35.37       97.00    101.75 o 
  12  12   6      107.89      168.61     84.54 o 
  13  12   6       48.00       69.95     85.42 o 
  14  12   6      141.15      191.06    133.05 o 
  15  12   6        0.85      105.44    140.63 o 
  16  12   6      164.53      212.23    191.21 o 
  17  12   6        1.19        3.49    108.65 o 
  18  12   6      209.49      190.92    211.34 o 
  19  12   6        6.53      -99.80    661.68 o 
   1  13   6      192.06      265.38     79.15 o 
   2  13   6        1.63       18.79    120.85 o 
   3  13   6      434.96      441.20    113.30 o 
   4  13   6       67.61      136.50     93.94 o 
   5  13   6        0.07       13.54     86.12 o 
   6  13   6       40.70       -6.79     69.10 o 
   7  13   6      251.11      272.81    125.53 o 
   8  13   6      402.43      315.47    128.54 o 
   9  13   6       18.59      -13.76     73.73 o 
  10  13   6       79.81      162.49    131.22 o 
  11  13   6       71.87       77.32     72.39 o 
  12  13   6       58.06      110.63    133.58 o 
  13  13   6      335.97      328.65    138.56 o 
  14  13   6      403.77      606.11    141.05 o 
  15  13   6      373.28      570.73    156.90 o 
  16  13   6       58.78      203.38    174.68 o 
  17  13   6       44.62       80.61     80.61 o 
   0  14   6       14.67        8.99     41.28 o 
   1  14   6       68.00      110.35     98.75 o 
   2  14   6       68.02       10.41     55.52 o 
   3  14   6      445.87      423.50    125.46 o 
   4  14   6       85.37       91.55    103.10 o 
   5  14   6       92.15      115.94    115.57 o 
   6  14   6      356.55      392.65    131.86 o 
   7  14   6       36.32       46.38     67.69 o 
   8  14   6        2.99       75.42    122.39 o 
   9  14   6        4.14       84.92    198.30 o 
  10  14   6       26.19      -76.86    163.63 o 
  11  14   6        7.33      112.14    226.56 o 
  12  14   6       20.27      108.25    168.28 o 
  13  14   6        2.53      116.39    171.44 o 
  14  14   6       51.22       87.59    157.54 o 
  15  14   6       16.71      199.39    186.25 o 
  16  14   6       22.48      144.86    100.54 o 
   1  15   6       20.92      105.26    183.96 o 
   2  15   6      450.69      638.58    172.28 o 
   3  15   6       48.38      166.20    184.20 o 
   4  15   6      355.02      445.93    136.27 o 
   5  15   6       40.96        8.24    128.19 o 
   6  15   6        6.22      -10.98     51.05 o 
   7  15   6      109.77      151.42    119.11 o 
   8  15   6       51.84      313.78    243.89 o 
   9  15   6        2.68      111.39    209.86 o 
  10  15   6        6.73       28.78    164.66 o 
  11  15   6       14.46       31.96    143.19 o 
  12  15   6       23.05       70.91    186.47 o 
  13  15   6        7.15       20.04     70.50 o 
  14  15   6       29.31      170.86    216.26 o 
  15  15   6       25.69      101.39    418.02 o 
   0  16   6       43.43      324.70    256.39 o 
   1  16   6        3.24      172.77    249.05 o 
   2  16   6       38.70      264.49    261.91 o 
   3  16   6      321.32      489.95    154.54 o 
   4  16   6        2.74       65.38     83.87 o 
   5  16   6      101.09      165.18    175.06 o 
   6  16   6      290.72      335.67    216.25 o 
   7  16   6      224.32       29.44    151.72 o 
   8  16   6      257.91      474.13    224.36 o 
   9  16   6       60.33      124.26    229.84 o 
  10  16   6      106.86      161.51    241.19 o 
  11  16   6       10.39      166.84    231.25 o 
  12  16   6        6.74       13.41    139.38 o 
  13  16   6       65.31       31.81    149.71 o 
   1  17   6        5.21      162.13    290.78 o 
   2  17   6       66.95      185.27    211.79 o 
   3  17   6       10.94      176.18    299.21 o 
   4  17   6      213.05      192.40    304.89 o 
   5  17   6       96.24      268.47    309.26 o 
   6  17   6        6.72       90.16    239.16 o 
   7  17   6       67.21      180.85    270.52 o 
   8  17   6       29.67       44.22    290.12 o 
   9  17   6       28.82      170.83    305.94 o 
  10  17   6       11.30       95.21    145.53 o 
  11  17   6        1.10      -72.12    261.58 o 
  12  17   6        7.40      269.43    570.14 o 
   0  18   6       60.00       48.75    360.99 o 
   1  18   6       41.26        7.03    275.77 o 
   2  18   6       62.46      337.39    319.11 o 
   3  18   6       72.73      285.16    351.08 o 
   4  18   6       22.71      104.76    328.91 o 
   5  18   6       18.71      101.73    356.12 o 
   6  18   6       38.41      142.95    368.62 o 
   7  18   6       46.48      105.56    289.60 o 
   8  18   6       61.27      212.14    302.37 o 
   9  18   6        4.00      100.41    570.39 o 
  10  18   6       79.59       56.97    586.06 o 
   1  19   6       20.07       69.50    667.90 o 
   2  19   6      130.74       20.38    151.11 o 
   3  19   6       11.40      -58.04    455.52 o 
   4  19   6       63.13      227.80    472.57 o 
   5  19   6      152.49      218.66    491.96 o 
   2  20   6       12.68      -32.90   1816.90 o 
   1   1   7     4378.04     4095.25     53.82 o 
   2   1   7     5434.84     5061.03     75.32 o 
   3   1   7     1609.41     1645.35     53.81 o 
   4   1   7     7961.86     8114.50    134.96 o 
   5   1   7        0.60       12.93     21.29 o 
   6   1   7     4551.83     4890.27     72.23 o 
   7   1   7      599.78      625.95     42.82 o 
   8   1   7    13607.39    14079.29    153.54 o 
   9   1   7     3260.88     3273.54     63.12 o 
  10   1   7      150.85      160.73     47.64 o 
  11   1   7        1.66       66.40     50.15 o 
  12   1   7     7155.13     7360.91     89.41 o 
  13   1   7      776.00      773.98     59.15 o 
  14   1   7     1185.55     1229.17     61.83 o 
  15   1   7       34.75      113.90     58.63 o 
  16   1   7       77.88      152.27     63.09 o 
  17   1   7        5.61       32.51     68.70 o 
  18   1   7       87.80      169.48     76.72 o 
  19   1   7      432.62      392.78     87.39 o 
  20   1   7      244.22      333.54    109.94 o 
  21   1   7        0.50       -5.44     98.53 o 
  22   1   7      436.68      433.96    218.88 o 
  23   1   7       24.85       63.64    353.77 o 
  24   1   7       17.16      -63.19    221.32 o 
  25   1   7        1.63      183.83    518.55 o 
   0   2   7    11320.26    10744.00    133.16 o 
   1   2   7      969.74      851.54     28.28 o 
   2   2   7     1225.97     1286.67     34.96 o 
   3   2   7      165.90      104.70     34.31 o 
   4   2   7      919.90      914.52     31.63 o 
   5   2   7     1753.97     1932.47     48.18 o 
   6   2   7    14623.62    14814.94    110.93 o 
   7   2   7    16180.03    17087.35    186.67 o 
   8   2   7       64.34       37.73     27.71 o 
   9   2   7       28.25       44.90     34.99 o 
  10   2   7     2132.20     2115.21     63.00 o 
  11   2   7        0.97       24.74     39.88 o 
  12   2   7     2229.44     2288.77     59.27 o 
  13   2   7     2265.64     2383.13     68.13 o 
  14   2   7      649.97      734.79     57.70 o 
  15   2   7        8.40       35.88     58.74 o 
  16   2   7      585.34      614.20     64.65 o 
  17   2   7        8.11       40.51     52.31 o 
  18   2   7      245.96      263.62     75.18 o 
  19   2   7       43.03       42.85     35.31 o 
  20   2   7       77.49      213.53    120.99 o 
  21   2   7      373.64      354.22    193.26 o 
  22   2   7       35.00      106.61    154.41 o 
  23   2   7      122.80      126.08    156.22 o 
  24   2   7       53.56       53.15    492.03 o 
   1   3   7      144.23      173.02     28.28 o 
   2   3   7     1983.06     1932.52     33.17 o 
   3   3   7       55.53       26.54     32.93 o 
   4   3   7     8732.82     9246.81     90.11 o 
   5   3   7      385.70      384.13     40.86 o 
   6   3   7     2744.61     2767.56     95.54 o 
   7   3   7       61.92      106.62     33.58 o 
   8   3   7     1448.25     1429.62     37.31 o 
   9   3   7      365.87      279.87     37.54 o 
  10   3   7       27.20       25.65     28.43 o 
  11   3   7      387.84      357.16     27.41 o 
  12   3   7     2700.44     2776.59     81.94 o 
  13   3   7      538.93      591.78     62.07 o 
  14   3   7      868.52      836.96     56.88 o 
  15   3   7      515.80      571.67     58.91 o 
  16   3   7      168.99      137.07     68.52 o 
  17   3   7        3.51       13.73     28.17 o 
  18   3   7       29.38       79.70     70.90 o 
  19   3   7       19.89      130.66    126.58 o 
  20   3   7      124.28      256.33    124.64 o 
  21   3   7        9.45        1.09     20.88 o 
  22   3   7       68.03      127.94    215.82 o 
  23   3   7       30.73       64.23    283.68 o 
  24   3   7        6.92      -41.85    182.84 o 
   0   4   7    17753.94    17223.34    142.24 o 
   1   4   7     1840.57     1863.64     43.32 o 
   2   4   7      887.97      885.04     32.92 o 
   3   4   7     5578.02     5831.54     53.96 o 
   4   4   7     4439.93     4674.56     76.34 o 
   5   4   7      444.50      436.68     30.25 o 
   6   4   7     4714.35     4354.26     81.03 o 
   7   4   7     6855.90     6957.34    150.69 o 
   8   4   7     1686.76     1628.55     51.65 o 
   9   4   7      389.36      439.73     50.52 o 
  10   4   7      290.97      303.37     59.16 o 
  11   4   7     1942.39     2030.02     78.40 o 
  12   4   7      176.64      183.70     69.14 o 
  13   4   7      715.49      822.63     73.82 o 
  14   4   7     1682.28     1704.29     82.26 o 
  15   4   7        2.65      -25.17     63.34 o 
  16   4   7       97.16      122.97     78.12 o 
  17   4   7      117.60      148.32     84.99 o 
  18   4   7       81.26      119.05     87.79 o 
  19   4   7        9.58       23.92     72.83 o 
  20   4   7       65.14      108.89    137.43 o 
  21   4   7      123.98      214.45    175.49 o 
  22   4   7        0.07      160.08    281.49 o 
  23   4   7       17.47      146.37    273.00 o 
   1   5   7     1637.98     1672.65     30.32 o 
   2   5   7       54.18       95.11     42.68 o 
   3   5   7     1417.14     1504.37     54.80 o 
   4   5   7        0.24       -0.18     34.00 o 
   5   5   7      112.42      112.61     46.91 o 
   6   5   7     3518.10     3398.69     70.33 o 
   7   5   7      791.41      872.23     62.09 o 
   8   5   7      165.81      153.99     34.55 o 
   9   5   7      232.39      321.07     64.80 o 
  10   5   7       62.17       78.48     42.78 o 
  11   5   7      168.99      179.23     58.61 o 
  12   5   7     1517.54     1491.57     75.65 o 
  13   5   7       19.20       -9.31     49.75 o 
  14   5   7      786.64      759.58     71.30 o 
  15   5   7      110.58       51.18     58.41 o 
  16   5   7      506.05      550.16    102.65 o 
  17   5   7      115.86      102.90    107.03 o 
  18   5   7        7.24        5.11     47.87 o 
  19   5   7       35.31       91.51    127.62 o 
  20   5   7        8.85       71.18    114.08 o 
  21   5   7        8.93        8.52     68.55 o 
  22   5   7      152.84      143.88    205.06 o 
  23   5   7       14.54      202.85    375.41 o 
   0   6   7    15544.20    15321.49    108.75 o 
   1   6   7     4978.43     4973.76     71.83 o 
   2   6   7      414.22      406.98     37.09 o 
   3   6   7        8.26       13.27     37.73 o 
   4   6   7      903.60      840.74     29.93 o 
   5   6   7      281.50      230.66     45.86 o 
   6   6   7     2562.54     2415.91     64.87 o 
   7   6   7     3132.24     3129.53     63.38 o 
   8   6   7     1117.44     1259.07     91.56 o 
   9   6   7      329.77      365.60     59.72 o 
  10   6   7      107.74       75.33     38.10 o 
  11   6   7       67.78       88.90     49.78 o 
  12   6   7      809.46      854.47     94.98 o 
  13   6   7        3.69       54.41     57.77 o 
  14   6   7      367.12      342.98     74.68 o 
  15   6   7        8.88       77.48     72.89 o 
  16   6   7       17.35       10.46     33.19 o 
  17   6   7      178.75      159.06    113.15 o 
  18   6   7       55.70      129.49    107.65 o 
  19   6   7        3.00       55.53    163.69 o 
  20   6   7      109.39      273.22    165.69 o 
  21   6   7      137.36      216.65    197.72 o 
  22   6   7       14.68      144.83    148.84 o 
  23   6   7        0.88      427.08    489.38 o 
  24   6   7      115.57      480.74    576.96 o 
   1   7   7     2481.57     2505.70     49.93 o 
   2   7   7        0.61       42.91     33.01 o 
   3   7   7     3659.43     3696.89     55.17 o 
   4   7   7      465.95      479.21     34.97 o 
   5   7   7     1527.54     1514.81     49.40 o 
   6   7   7     1613.10     1651.47     53.43 o 
   7   7   7      188.11      158.91     44.90 o 
   8   7   7      108.37      160.05     41.26 o 
   9   7   7      151.64      153.59     74.26 o 
  10   7   7       56.91       90.59     77.44 o 
  11   7   7      161.69      133.08     61.37 o 
  12   7   7     1563.97     1370.05     85.47 o 
  13   7   7      359.43      309.90     77.12 o 
  14   7   7      343.24      336.12     88.47 o 
  15   7   7      112.40      110.85     84.12 o 
  16   7   7      983.70      837.29     99.05 o 
  17   7   7       67.43      100.84    113.98 o 
  18   7   7        0.15       14.18    116.65 o 
  19   7   7      128.99      216.31    172.78 o 
  20   7   7       48.71       77.58    112.07 o 
  21   7   7       17.61       31.52    165.05 o 
  22   7   7      148.32      325.54    261.53 o 
  23   7   7       37.17      143.15    373.38 o 
   0   8   7      287.74      173.96     65.72 o 
   1   8   7     1048.42     1032.96     50.48 o 
   2   8   7      147.98      262.36     43.28 o 
   3   8   7      826.56      829.18     43.94 o 
   4   8   7     1634.86     1632.10     59.72 o 
   5   8   7     1128.71     1138.18     56.87 o 
   6   8   7        0.95        6.46     16.76 o 
   7   8   7      702.03      650.79     30.25 o 
   8   8   7      586.98      517.30     32.70 o 
   9   8   7     1067.74     1021.59     76.54 o 
  10   8   7       26.31       11.29     47.57 o 
  11   8   7      454.98      333.59     78.07 o 
  12   8   7      118.70       17.19     58.04 o 
  13   8   7      335.01      346.54     86.57 o 
  14   8   7       47.81      -27.33     75.10 o 
  15   8   7      123.20      126.50     90.82 o 
  16   8   7        5.85      102.58    127.25 o 
  17   8   7       43.91      114.38    132.83 o 
  18   8   7        0.02       58.10     49.91 o 
  19   8   7       62.29       63.35     95.00 o 
  20   8   7      172.46      114.68    205.06 o 
  21   8   7       14.44      116.92    182.59 o 
  22   8   7      161.03      453.79    331.86 o 
  23   8   7        0.07      -10.90     55.94 o 
   1   9   7      590.65      622.41     51.32 o 
   2   9   7     1231.29     1227.15     53.12 o 
   3   9   7       20.46        0.38     21.83 o 
   4   9   7      265.55      249.53     43.14 o 
   5   9   7     1284.08     1376.95     57.15 o 
   6   9   7      608.63      607.51     41.40 o 
   7   9   7       44.74       43.34     42.02 o 
   8   9   7      585.18      598.78     50.93 o 
   9   9   7      230.38      217.87     70.55 o 
  10   9   7      125.70       94.14     72.95 o 
  11   9   7      301.55      276.60     84.29 o 
  12   9   7      470.32      449.99     85.95 o 
  13   9   7       39.04       65.46     83.83 o 
  14   9   7      192.49      188.75    102.69 o 
  15   9   7      153.14      166.92    116.32 o 
  16   9   7      855.98      777.00    118.87 o 
  17   9   7        0.04      160.69    141.49 o 
  18   9   7        1.07      -38.95    142.73 o 
  19   9   7      219.17      317.69    189.59 o 
  20   9   7       35.18      153.46    205.41 o 
  21   9   7        0.67      191.35    320.76 o 
  22   9   7       99.30      218.30    487.17 o 
   0  10   7      503.05      602.04     84.12 o 
   1  10   7      343.84      303.06     45.55 o 
   2  10   7     2418.74     2434.49     60.99 o 
   3  10   7       30.63       61.55     36.30 o 
   4  10   7      658.40      648.72     65.63 o 
   5  10   7     1085.04     1070.30     53.50 o 
   6  10   7      745.35      716.20     54.36 o 
   7  10   7      805.23      815.93     52.98 o 
   8  10   7      177.10      195.47     47.99 o 
   9  10   7       44.37       27.28     35.43 o 
  10  10   7      375.38      363.18     72.40 o 
  11  10   7      220.67      235.10     84.74 o 
  12  10   7       22.45       14.57     29.67 o 
  13  10   7        2.90        4.43     77.70 o 
  14  10   7      199.33      261.13    118.72 o 
  15  10   7        1.07       85.44     99.21 o 
  16  10   7      123.12      343.51    136.31 o 
  17  10   7       45.69       94.57    101.43 o 
  18  10   7       34.86      372.24    188.54 o 
  19  10   7       36.21      252.69    211.78 o 
  20  10   7       20.28      141.58    168.11 o 
  21  10   7       71.29      245.25    485.34 o 
   1  11   7       32.67       51.42     35.18 o 
   2  11   7      942.88      989.55     52.69 o 
   3  11   7        3.67       -0.81     15.73 o 
   4  11   7      110.63      117.09     48.44 o 
   5  11   7        4.29        4.11     44.29 o 
   6  11   7      378.80      418.66     60.17 o 
   7  11   7       18.44        5.37     27.57 o 
   8  11   7      170.05      127.87     50.05 o 
   9  11   7      115.76      148.25     82.44 o 
  10  11   7      219.39      282.26     75.25 o 
  11  11   7       31.78        5.72     31.26 o 
  12  11   7      272.61      278.57     95.96 o 
  13  11   7       10.51       18.10    116.82 o 
  14  11   7      205.50      333.05    127.90 o 
  15  11   7      111.01      210.09    135.84 o 
  16  11   7       21.26      196.85    174.80 o 
  17  11   7       48.84      138.30    182.90 o 
  18  11   7        0.08      143.42    191.85 o 
  19  11   7       26.24      412.91    248.00 o 
  20  11   7       43.14      115.86    400.77 o 
   0  12   7     2269.64     2126.49     94.39 o 
   1  12   7      307.57      348.49     65.59 o 
   2  12   7      961.42      812.84     73.89 o 
   3  12   7       32.52       13.66     27.69 o 
   4  12   7        7.36        0.42     32.09 o 
   5  12   7        1.58       -6.38     46.35 o 
   6  12   7      334.54      425.69     85.72 o 
   7  12   7      628.23      643.55     89.26 o 
   8  12   7       61.03      118.46    111.09 o 
   9  12   7        1.30       -1.62     58.00 o 
  10  12   7      619.18      626.50    106.78 o 
  11  12   7        7.91       84.60     80.85 o 
  12  12   7      234.65      192.28    115.14 o 
  13  12   7      210.81      169.26     87.13 o 
  14  12   7       80.20      185.06    147.90 o 
  15  12   7       82.95      158.60    161.32 o 
  16  12   7       72.34      182.85    187.20 o 
  17  12   7       39.50       18.66     72.39 o 
  18  12   7        8.31      195.12    252.67 o 
   1  13   7        2.49       52.07     54.08 o 
   2  13   7       24.25        7.36     23.01 o 
   3  13   7        4.51      -51.74     51.74 o 
   4  13   7       16.81       -2.13     24.19 o 
   5  13   7       14.96       48.84    105.58 o 
   6  13   7      164.84       92.07     66.99 o 
   7  13   7      110.14       24.63     58.01 o 
   8  13   7        0.10      -54.18     98.98 o 
   9  13   7        3.78       31.93    105.73 o 
  10  13   7       16.54      -30.66     96.10 o 
  11  13   7      441.13      345.51    137.93 o 
  12  13   7       36.60      -17.47     77.12 o 
  13  13   7      125.99      200.85    137.06 o 
  14  13   7        1.54       45.22     63.13 o 
  15  13   7        6.56       40.22     57.57 o 
  16  13   7        0.50       18.06     92.39 o 
  17  13   7       31.93      134.77    186.10 o 
   0  14   7      860.70      761.49    120.22 o 
   1  14   7      173.56      213.11    105.63 o 
   2  14   7       70.29      139.18    105.86 o 
   3  14   7        4.55      -23.94     65.77 o 
   4  14   7      172.87      243.03    110.41 o 
   5  14   7       10.61      -25.32     45.55 o 
   6  14   7      168.67      268.75    134.57 o 
   7  14   7      312.38      301.30    141.12 o 
   8  14   7       58.90       38.37     72.26 o 
   9  14   7        8.22      -15.28     61.50 o 
  10  14   7      259.11      469.55    147.55 o 
  11  14   7      208.72      268.03    210.47 o 
  12  14   7      406.94      511.93    189.60 o 
  13  14   7      239.41      295.77    189.52 o 
  14  14   7       87.96      236.93    206.11 o 
  15  14   7       86.90      195.71    221.64 o 
  16  14   7       52.07       -3.91     28.03 o 
   1  15   7      240.55      247.93    134.22 o 
   2  15   7      170.88      178.32    138.37 o 
   3  15   7       53.92       15.22     49.78 o 
   4  15   7       56.55       85.52     96.40 o 
   5  15   7       29.64      121.76    182.89 o 
   6  15   7      358.04      310.04    186.14 o 
   7  15   7       21.68       45.45     78.45 o 
   8  15   7       24.91       24.71     95.44 o 
   9  15   7        2.13       87.08    114.08 o 
  10  15   7      106.38       63.49    106.65 o 
  11  15   7       60.98      158.60    238.10 o 
  12  15   7       34.52       -1.55     57.20 o 
  13  15   7        7.11      -13.71     57.38 o 
  14  15   7       45.20      206.66    242.85 o 
   0  16   7        2.39        8.95    140.12 o 
   1  16   7        0.13       10.70     46.08 o 
   2  16   7       13.68        5.32     47.12 o 
   3  16   7        0.40       22.45     53.69 o 
   4  16   7      196.93      272.51    170.03 o 
   5  16   7        0.35       70.65    123.75 o 
   6  16   7       36.51      100.24    165.94 o 
   7  16   7       52.56       36.98    198.34 o 
   8  16   7       24.93       46.78    181.76 o 
   9  16   7        4.84       86.82    202.84 o 
  10  16   7       10.88       27.84    223.93 o 
  11  16   7        3.13       32.84     74.26 o 
  12  16   7       27.53      166.46    265.85 o 
  13  16   7        4.85       -6.11    335.16 o 
   1  17   7       31.21      -48.01    122.13 o 
   2  17   7      392.53      411.92    177.68 o 
   3  17   7        1.48       36.29     93.23 o 
   4  17   7       64.61        6.21     76.27 o 
   5  17   7       10.82       91.24    190.95 o 
   6  17   7      217.55      230.51    174.02 o 
   7  17   7        6.53      125.82    225.48 o 
   8  17   7       30.15       80.38    209.17 o 
   9  17   7       11.39       -1.20     87.61 o 
  10  17   7       98.94      382.05    222.44 o 
  11  17   7       29.44      243.18    550.43 o 
  12  17   7       50.62      -65.93   4135.30 o 
   0  18   7        0.09      152.68    378.60 o 
   1  18   7       73.97       66.80    249.63 o 
   2  18   7        0.17      244.55    258.22 o 
   3  18   7       24.80      223.15    349.33 o 
   4  18   7       12.15       11.72     86.81 o 
   5  18   7      113.16      327.29    351.68 o 
   6  18   7       25.90      210.23    271.16 o 
   7  18   7       10.21      214.04    326.29 o 
   8  18   7        0.94      236.42    504.11 o 
   9  18   7        7.86     -170.08    497.86 o 
  10  18   7        1.46       52.30    591.04 o 
   1  19   7        0.90     -118.63    294.81 o 
   2  19   7       19.46       25.18    473.44 o 
   3  19   7       18.79       52.00    439.98 o 
   4  19   7       10.52      -23.81    712.48 o 
   0   0   8     1725.49     1647.40    100.79 o 
   1   0   8    12116.17    11975.64    137.07 o 
   2   0   8    19480.46    18797.98    202.18 o 
   3   0   8     6358.17     6917.31    136.53 o 
   4   0   8    10267.45    10369.96    158.81 o 
   5   0   8     1545.01     1674.34     60.25 o 
   6   0   8     5527.91     5820.86     99.00 o 
   7   0   8       20.05      170.92    129.70 o 
   8   0   8     5384.80     5488.45    297.25 o 
   9   0   8     4744.98     4839.83    153.09 o 
  10   0   8     1279.87     1452.57    126.23 o 
  11   0   8       10.97       89.13    121.75 o 
  12   0   8     1512.93     1505.98     88.15 o 
  13   0   8     4340.48     4521.04    112.05 o 
  14   0   8     1029.39      932.63     84.64 o 
  15   0   8      406.13      457.03     86.65 o 
  16   0   8     1477.96     1726.54     99.83 o 
  17   0   8       12.64      106.51    104.14 o 
  18   0   8      532.98      492.81    108.70 o 
  19   0   8       79.37       43.12     57.03 o 
  20   0   8      170.39      248.65    222.16 o 
  21   0   8       86.07      162.93    271.14 o 
  22   0   8        6.72      -37.72    215.29 o 
  23   0   8        4.34      -44.16   1825.78 o 
  24   0   8       24.85      274.42    539.14 o 
   1   1   8      705.29      715.91     47.16 o 
   2   1   8        3.92       33.52     31.69 o 
   3   1   8     7962.09     8228.28    106.43 o 
   4   1   8     2540.44     2545.27     55.08 o 
   5   1   8       16.64       65.65     35.86 o 
   6   1   8       81.07       79.70     43.90 o 
   7   1   8     4954.36     5072.77     83.59 o 
   8   1   8      130.76      115.73     47.83 o 
   9   1   8      373.77      315.49     53.62 o 
  10   1   8       31.38       22.05     32.00 o 
  11   1   8       43.34       96.91     51.57 o 
  12   1   8       73.81       55.51     47.21 o 
  13   1   8       26.47       17.04     29.03 o 
  14   1   8      253.18      273.34     57.54 o 
  15   1   8      511.61      443.07     59.52 o 
  16   1   8      306.46      317.64     63.68 o 
  17   1   8       18.01        5.48     68.18 o 
  18   1   8      101.50      116.50     62.07 o 
  19   1   8       34.56       44.32     36.68 o 
  20   1   8       14.02      109.71     95.24 o 
  21   1   8       23.38      385.72    201.98 o 
  22   1   8       16.04     -200.25    235.85 o 
  23   1   8        0.07      -59.70    239.36 o 
  24   1   8        2.22      -91.39    200.52 o 
   0   2   8     4440.39     4682.91     66.22 o 
   1   2   8      498.90      515.47     25.50 o 
   2   2   8     3416.89     3303.42     37.12 o 
   3   2   8      204.55      222.23     39.83 o 
   4   2   8    19399.71    20125.06    290.18 o 
   5   2   8     2807.46     3135.19     69.84 o 
   6   2   8      193.65      230.22     49.39 o 
   7   2   8     2645.67     2738.44     66.36 o 
   8   2   8     1301.89     1400.53     53.75 o 
   9   2   8       53.92       55.51     56.90 o 
  10   2   8     1358.08     1306.32     49.45 o 
  11   2   8       17.55       44.55     37.20 o 
  12   2   8      542.52      571.09     51.85 o 
  13   2   8      870.43      805.51     69.95 o 
  14   2   8      415.03      440.81     75.28 o 
  15   2   8      499.99      442.04     67.38 o 
  16   2   8     2617.88     2550.88     75.70 o 
  17   2   8      159.23      227.23     81.61 o 
  18   2   8      420.47      450.50     84.37 o 
  19   2   8        6.85       48.10    102.35 o 
  20   2   8      117.98       71.08     68.22 o 
  21   2   8       43.90      246.74    182.01 o 
  22   2   8       71.11      114.43    723.73 o 
  23   2   8        8.22       -3.30    183.50 o 
  24   2   8       12.69      398.73    487.43 o 
   1   3   8      790.79      774.75     31.88 o 
   2   3   8     2670.10     2730.84     39.96 o 
   3   3   8     7932.84     8000.99    123.24 o 
   4   3   8     8132.21     8401.10    105.52 o 
   5   3   8      182.11      166.53     41.87 o 
   6   3   8      808.16      736.44     52.28 o 
   7   3   8       18.89       19.00     36.38 o 
   8   3   8      261.71      233.03     43.50 o 
   9   3   8     1336.58     1346.37     50.85 o 
  10   3   8     7498.72     7691.20     87.18 o 
  11   3   8        8.51       17.60     21.04 o 
  12   3   8       17.27       34.92     30.42 o 
  13   3   8     2462.91     2658.41     93.44 o 
  14   3   8       71.32      114.68     70.46 o 
  15   3   8       75.68      155.16     83.00 o 
  16   3   8       23.58       61.92     74.53 o 
  17   3   8      214.94      231.66    100.85 o 
  18   3   8      268.60      126.02    102.54 o 
  19   3   8      181.40      250.23    130.52 o 
  20   3   8       71.36      169.56    140.02 o 
  21   3   8       22.18       12.39    180.04 o 
  22   3   8        0.75     -112.46    359.87 o 
  23   3   8      101.65       37.74    282.81 o 
   0   4   8      331.86      390.46     45.02 o 
   1   4   8      256.67      309.79     34.82 o 
   2   4   8      133.09      153.86     33.67 o 
   3   4   8     1154.49     1324.30     38.09 o 
   4   4   8      161.22      156.82     35.96 o 
   5   4   8      154.45      110.96     42.35 o 
   6   4   8      151.39      130.89     37.14 o 
   7   4   8      162.77      135.82     34.44 o 
   8   4   8      102.37       81.20     51.67 o 
   9   4   8        7.39      103.46     81.94 o 
  10   4   8      981.89     1065.27     87.59 o 
  11   4   8        4.93       78.07     60.12 o 
  12   4   8      959.56      914.03     71.78 o 
  13   4   8      471.71      461.50     68.04 o 
  14   4   8      379.62      316.44     76.92 o 
  15   4   8       74.70       60.01     82.24 o 
  16   4   8      543.97      570.06     91.41 o 
  17   4   8        0.71        9.95    140.25 o 
  18   4   8       47.98       62.08    120.95 o 
  19   4   8        7.05      132.85    130.07 o 
  20   4   8        0.04       50.19    143.92 o 
  21   4   8       48.45      122.30    189.09 o 
  22   4   8       28.79       56.15    314.61 o 
  23   4   8      210.92      397.08    311.04 o 
   1   5   8      643.02      720.26     31.17 o 
   2   5   8      174.35      229.24     47.49 o 
   3   5   8     5305.54     5293.84    104.06 o 
   4   5   8     4806.47     4816.99     68.99 o 
   5   5   8       43.34       42.77     38.07 o 
   6   5   8     2448.38     2423.15     83.90 o 
   7   5   8     1900.10     1946.78     94.77 o 
   8   5   8       12.26       81.61     86.68 o 
   9   5   8     3732.52     3855.09    116.42 o 
  10   5   8     2748.92     2998.31     67.16 o 
  11   5   8      216.23      212.54     54.73 o 
  12   5   8     1089.58     1068.36     65.32 o 
  13   5   8     3385.19     3328.68     89.83 o 
  14   5   8        0.16        2.49     46.53 o 
  15   5   8      903.97      758.34     94.42 o 
  16   5   8      290.95      217.60    112.78 o 
  17   5   8       57.39      184.60    113.24 o 
  18   5   8      167.12       86.54     57.25 o 
  19   5   8       41.11       18.48     36.69 o 
  20   5   8       24.35       91.55     86.32 o 
  21   5   8      359.68      449.32    196.41 o 
  22   5   8       20.46       64.36    173.11 o 
  23   5   8       73.87      258.91    347.77 o 
   0   6   8      890.96      838.42     41.67 o 
   1   6   8      641.55      663.37     33.09 o 
   2   6   8      545.73      538.69     47.05 o 
   3   6   8       13.97       42.15     37.16 o 
   4   6   8      992.52     1108.18     45.27 o 
   5   6   8      169.37      217.52     46.99 o 
   6   6   8        0.80      -35.26     47.48 o 
   7   6   8       78.31      107.15     52.57 o 
   8   6   8      136.68      128.74     71.49 o 
   9   6   8      488.28      571.05     96.50 o 
  10   6   8      148.66       84.07     57.61 o 
  11   6   8      753.53      713.15     49.45 o 
  12   6   8     1378.71     1469.39     81.04 o 
  13   6   8       33.86      115.49     97.15 o 
  14   6   8      174.53      203.69     96.40 o 
  15   6   8      229.46      286.83    102.76 o 
  16   6   8       20.46       54.50     83.20 o 
  17   6   8      290.01      308.25    111.80 o 
  18   6   8      340.46      425.33    129.59 o 
  19   6   8       69.53       93.38    114.12 o 
  20   6   8       11.68       33.55    108.72 o 
  21   6   8       54.71       50.26    151.38 o 
  22   6   8       51.04      202.18    262.76 o 
  23   6   8      129.13      333.63    553.89 o 
   1   7   8        3.44       39.96     34.58 o 
   2   7   8      137.23      143.73     44.19 o 
   3   7   8       27.24       51.26     34.39 o 
   4   7   8     1483.13     1530.70     67.44 o 
   5   7   8      192.35      212.01     54.92 o 
   6   7   8     1315.16     1262.69     52.05 o 
   7   7   8      551.54      478.96     53.01 o 
   8   7   8      565.65      524.85     51.14 o 
   9   7   8      187.30      191.75     73.04 o 
  10   7   8      485.32      515.24     76.23 o 
  11   7   8       13.54       18.27     49.23 o 
  12   7   8        0.94       98.39     92.58 o 
  13   7   8       67.03       36.13     49.07 o 
  14   7   8      525.48      358.56     89.61 o 
  15   7   8      136.13       80.40     56.40 o 
  16   7   8       12.45       22.66     77.11 o 
  17   7   8        0.06       34.52    111.82 o 
  18   7   8       26.65       18.03    119.35 o 
  19   7   8       35.84        0.64     40.03 o 
  20   7   8       16.30       13.96     29.91 o 
  21   7   8       87.36      178.92    189.16 o 
  22   7   8        3.22      259.28    336.09 o 
  23   7   8        0.01      -10.70    110.64 o 
   0   8   8      927.04      938.25     74.85 o 
   1   8   8     1745.61     1686.69     39.04 o 
   2   8   8     3381.17     3302.37     62.23 o 
   3   8   8      523.82      525.15     47.32 o 
   4   8   8      596.34      592.18     41.96 o 
   5   8   8      176.31      183.76     53.77 o 
   6   8   8        3.41       20.36     47.86 o 
   7   8   8     4343.00     4373.62     63.51 o 
   8   8   8     1824.72     1913.91     65.91 o 
   9   8   8      309.05      249.75     78.18 o 
  10   8   8        8.08       98.55     69.17 o 
  11   8   8        1.73        0.71     49.34 o 
  12   8   8     1938.09     1944.42     96.94 o 
  13   8   8      933.97      882.19     91.18 o 
  14   8   8      208.57      173.06    101.43 o 
  15   8   8      578.70      629.55    103.76 o 
  16   8   8      215.84      250.57    102.50 o 
  17   8   8      463.96      443.69    122.22 o 
  18   8   8      143.52      314.98    147.62 o 
  19   8   8        6.12      173.36    132.75 o 
  20   8   8        4.49      156.29    207.67 o 
  21   8   8        2.96      201.69    223.86 o 
  22   8   8       49.85       85.76    328.95 o 
   1   9   8       38.65       74.39     49.44 o 
   2   9   8       61.49      145.60     55.37 o 
   3   9   8     1140.16     1141.47     50.99 o 
   4   9   8      966.62      994.24     46.96 o 
   5   9   8      271.54      213.34     56.64 o 
   6   9   8      130.82      159.86     51.86 o 
   7   9   8      247.46      219.50     52.71 o 
   8   9   8     1091.81     1105.13     57.14 o 
   9   9   8       12.82       -8.80     52.52 o 
  10   9   8        7.02       22.15     37.25 o 
  11   9   8      214.87      234.76     85.80 o 
  12   9   8       46.50       22.41     40.76 o 
  13   9   8      142.05      179.91     96.89 o 
  14   9   8       89.17       67.52     60.55 o 
  15   9   8       49.39       59.48     91.78 o 
  16   9   8       33.49       -1.95     75.85 o 
  17   9   8        0.44      194.04    150.39 o 
  18   9   8      419.57      497.20    154.54 o 
  19   9   8       67.39       57.57     99.40 o 
  20   9   8        0.03      148.39    217.53 o 
  21   9   8       34.19      384.56    349.81 o 
   0  10   8       67.76       96.27     80.96 o 
   1  10   8        4.87       49.96     45.69 o 
   2  10   8     2297.22     2266.26     61.44 o 
   3  10   8       93.74       94.80     49.80 o 
   4  10   8      416.02      397.99     45.58 o 
   5  10   8      119.54      137.12     51.78 o 
   6  10   8     1164.44     1089.48     55.98 o 
   7  10   8      418.65      377.50     54.53 o 
   8  10   8      199.04      149.10     54.68 o 
   9  10   8        0.03      -51.90     73.63 o 
  10  10   8       59.53       77.62     69.64 o 
  11  10   8       87.46       16.11     35.62 o 
  12  10   8     1301.41     1556.08    114.54 o 
  13  10   8       65.51      137.56    102.53 o 
  14  10   8       26.14      141.09    112.75 o 
  15  10   8      120.26      205.61    133.94 o 
  16  10   8       71.78      166.03    127.95 o 
  17  10   8       86.94       75.46     66.89 o 
  18  10   8      601.72      846.13    182.42 o 
  19  10   8        7.97       43.97    216.63 o 
  20  10   8       38.65      242.42    301.88 o 
   1  11   8      242.67      229.72     45.83 o 
   2  11   8       41.40       75.17     41.17 o 
   3  11   8       26.01       -2.93     29.51 o 
   4  11   8      963.76     1008.24     58.07 o 
   5  11   8      381.40      365.06     55.92 o 
   6  11   8       76.29       86.05     58.73 o 
   7  11   8      590.22      546.79     59.48 o 
   8  11   8      218.76      108.82     48.23 o 
   9  11   8       99.56       27.84     38.65 o 
  10  11   8      545.03      603.18     78.25 o 
  11  11   8      296.47      294.00     93.69 o 
  12  11   8       34.73       15.31     96.58 o 
  13  11   8        4.01       23.61     37.20 o 
  14  11   8       93.59      276.11    130.15 o 
  15  11   8      104.93      229.42    147.86 o 
  16  11   8       94.65      156.29    178.58 o 
  17  11   8        0.05      199.70    181.66 o 
  18  11   8      343.90      581.12    204.15 o 
  19  11   8       33.27      152.53    292.57 o 
   0  12   8        6.96       -2.87     71.93 o 
   1  12   8      126.77      135.67     60.23 o 
   2  12   8        7.09      -23.76     33.73 o 
   3  12   8      249.18      121.35     49.76 o 
   4  12   8        6.62       -5.39     22.63 o 
   5  12   8      273.72      279.48     72.54 o 
   6  12   8      302.77      291.24     83.91 o 
   7  12   8      217.09      196.90     94.20 o 
   8  12   8        7.38       15.30     36.55 o 
   9  12   8       81.90      -12.31     98.62 o 
  10  12   8       10.64       -1.54     47.65 o 
  11  12   8       82.00       71.05     70.65 o 
  12  12   8        0.17       43.63     82.54 o 
  13  12   8       25.02       -2.70    140.43 o 
  14  12   8        0.42       47.66     81.72 o 
  15  12   8        0.30      143.03    143.29 o 
  16  12   8       44.02      128.98    151.69 o 
  17  12   8       11.29      187.60    200.54 o 
  18  12   8       94.73      145.31    290.30 o 
   1  13   8       27.88       13.69     27.55 o 
   2  13   8      175.53       55.18     73.49 o 
   3  13   8      260.28      238.82     89.39 o 
   4  13   8      589.56      607.08     88.80 o 
   5  13   8       54.76       58.55     57.85 o 
   6  13   8       77.39       36.41     42.97 o 
   7  13   8       42.12      -12.27     34.49 o 
   8  13   8      288.08      248.22    133.16 o 
   9  13   8      157.15      218.43    143.68 o 
  10  13   8      197.40      138.35    146.56 o 
  11  13   8      266.97      228.91    123.91 o 
  12  13   8        0.52        7.29     67.91 o 
  13  13   8      285.04      213.60    148.78 o 
  14  13   8       35.63      111.51    155.35 o 
  15  13   8        0.81      167.94    165.62 o 
  16  13   8       92.72      211.70    199.83 o 
  17  13   8        1.13       69.38    203.56 o 
   0  14   8      338.38      398.21    120.00 o 
   1  14   8       28.01       56.88     95.95 o 
   2  14   8      248.57      222.26     97.44 o 
   3  14   8        8.50      101.85    112.87 o 
   4  14   8      284.97      221.74    103.52 o 
   5  14   8       33.07        2.85     78.10 o 
   6  14   8      231.43      217.09    126.54 o 
   7  14   8       13.68       21.69    153.75 o 
   8  14   8       11.03       23.26     67.04 o 
   9  14   8       49.25       75.10     96.91 o 
  10  14   8        2.81      -21.89     39.15 o 
  11  14   8        3.53      106.26    171.16 o 
  12  14   8       83.66      -28.12     47.83 o 
  13  14   8      150.26      155.65    249.86 o 
  14  14   8        0.26       44.74    254.41 o 
  15  14   8        0.16      128.25    244.43 o 
  16  14   8        0.92      187.47    595.50 o 
   1  15   8       17.44      111.88    134.52 o 
   2  15   8        4.60      -21.09     49.55 o 
   3  15   8       73.45       58.79    105.62 o 
   4  15   8      330.60      420.65    118.17 o 
   5  15   8        5.68      101.30    158.01 o 
   6  15   8        1.05      -15.60    116.25 o 
   7  15   8       89.26        4.15    134.79 o 
   8  15   8      110.28      298.60    201.23 o 
   9  15   8       44.96       42.87    163.87 o 
  10  15   8       34.15       86.46    141.50 o 
  11  15   8       19.56      -13.50    125.50 o 
  12  15   8       14.21       56.22    219.49 o 
  13  15   8        7.30       20.86    244.94 o 
  14  15   8       32.43       85.25    279.75 o 
   0  16   8       81.74      -67.56    105.10 o 
   1  16   8        4.33       -5.28    160.65 o 
   2  16   8      303.39      285.73    159.83 o 
   3  16   8        3.99      -15.94     40.37 o 
   4  16   8       55.24       81.08    207.16 o 
   5  16   8        0.36        5.15     83.21 o 
   6  16   8        1.21      196.44    185.40 o 
   7  16   8        7.39       83.30    221.57 o 
   8  16   8        1.08       90.29    239.74 o 
   9  16   8        2.68       26.39    197.00 o 
  10  16   8       54.82      203.33    208.67 o 
  11  16   8       18.98      120.17    270.39 o 
  12  16   8       15.93       16.69    154.15 o 
  13  16   8       15.77      -20.07    112.64 o 
   1  17   8        1.26       25.99     85.47 o 
   2  17   8        2.61       29.77    155.53 o 
   3  17   8       53.76      188.87    219.13 o 
   4  17   8       18.32       63.08    307.24 o 
   5  17   8       73.31       87.00    180.44 o 
   6  17   8       19.26      158.63    229.57 o 
   7  17   8        2.37      260.32    218.73 o 
   8  17   8       43.80      144.50    237.09 o 
   9  17   8        5.80       -2.44     61.78 o 
  10  17   8       41.95      102.47    317.17 o 
  11  17   8        0.00      174.73    496.24 o 
   0  18   8       24.70      -89.02   3367.51 o 
   1  18   8      137.53      173.10    398.56 o 
   2  18   8      133.35      259.60    261.44 o 
   3  18   8        0.48       57.74    108.61 o 
   4  18   8        5.22      152.22    273.05 o 
   5  18   8       49.03      100.50    281.90 o 
   6  18   8      174.68      246.30    317.66 o 
   7  18   8        9.92      122.57    333.56 o 
   9  18   8        4.56       65.89    570.41 o 
   1  19   8        0.01       50.09    455.80 o 
   2  19   8        5.40       21.27    451.24 o 
   3  19   8      141.61      198.11    420.33 o 
   4  19   8       54.83       28.09    491.86 o 
   1   1   9       15.32       13.13     22.31 o 
   2   1   9     7246.70     7246.70     92.56 o 
   3   1   9     1913.94     1773.76     72.17 o 
   4   1   9     1067.77     1124.49     75.96 o 
   5   1   9        1.62       56.61     38.42 o 
   6   1   9        1.79       -0.35     10.94 o 
   7   1   9      990.82     1059.27     68.09 o 
   8   1   9      570.64      553.35     65.50 o 
   9   1   9     1386.65     1388.66     72.22 o 
  10   1   9     2473.04     2570.46     99.51 o 
  11   1   9        1.93       12.88     38.00 o 
  12   1   9      101.65       82.11     84.74 o 
  13   1   9     5554.96     5618.82    135.10 o 
  14   1   9      235.10      265.31     81.06 o 
  15   1   9      349.97      331.60     73.99 o 
  16   1   9      517.97      536.77     82.24 o 
  17   1   9      812.53      938.21     88.19 o 
  18   1   9       24.72      204.69     99.34 o 
  19   1   9      226.64      429.72    121.70 o 
  20   1   9      210.34      127.89    105.38 o 
  21   1   9       47.33       94.67    162.49 o 
  22   1   9      194.63      400.04    226.50 o 
  23   1   9       29.27       -9.61    237.02 o 
  24   1   9       29.21       85.64    396.58 o 
   0   2   9     3919.25     4008.23    101.23 o 
   2   2   9      184.81      190.06     26.58 o 
   3   2   9      585.68      589.65     39.20 o 
   4   2   9      246.40      196.18     35.99 o 
   5   2   9     1387.10     1243.22     50.26 o 
   6   2   9        4.88       43.58     51.04 o 
   7   2   9       68.64       36.82     35.94 o 
   8   2   9     2117.66     2021.42     67.59 o 
   9   2   9      674.53      675.26     55.59 o 
  10   2   9       35.32       95.26     70.49 o 
  11   2   9      372.87      277.24     67.09 o 
  12   2   9      121.17      144.47     80.92 o 
  13   2   9     2521.05     2473.43     97.76 o 
  14   2   9      988.39     1022.72     72.69 o 
  15   2   9      210.49      239.00     73.49 o 
  16   2   9      140.67      105.21     66.81 o 
  17   2   9      211.94      308.38     89.35 o 
  18   2   9       97.77      171.26    104.68 o 
  19   2   9      226.30      224.57    146.20 o 
  20   2   9       33.81       97.53    134.48 o 
  21   2   9       45.98      109.77    199.94 o 
  22   2   9       14.77     -132.64    167.79 o 
  23   2   9       42.19       21.12     73.18 o 
  24   2   9        4.14      161.26    543.95 o 
   1   3   9     3640.30     3780.74     67.13 o 
   2   3   9      757.34      779.48     33.79 o 
   3   3   9     4925.26     4851.42     61.09 o 
   4   3   9        4.18        8.02     15.44 o 
   5   3   9      678.57      639.52     75.14 o 
   6   3   9      167.51      202.37     52.22 o 
   7   3   9       55.16       53.20     55.57 o 
   8   3   9       31.97       13.18     28.54 o 
   9   3   9     2952.79     2947.52     96.42 o 
  10   3   9      766.97      771.16     52.06 o 
  11   3   9      132.23      159.76     55.90 o 
  12   3   9      146.20      167.13     77.74 o 
  13   3   9     5946.72     6167.99    114.67 o 
  14   3   9      119.09       92.79     63.77 o 
  15   3   9      838.02      859.03     76.23 o 
  16   3   9       60.77       85.27     87.79 o 
  17   3   9       17.94       42.29     80.67 o 
  18   3   9       63.33        5.64     85.75 o 
  19   3   9      117.51      163.33    123.37 o 
  20   3   9        5.06       65.51    136.86 o 
  21   3   9       91.08      247.64    170.77 o 
  22   3   9       51.92      240.45    304.56 o 
  23   3   9        0.90     -101.42    213.57 o 
   0   4   9      478.62      469.23     47.95 o 
   1   4   9      134.76      231.61     32.06 o 
   2   4   9     2234.78     2358.15     43.56 o 
   3   4   9     2128.53     2292.41     50.74 o 
   4   4   9        3.26        2.62     16.08 o 
   5   4   9      639.78      654.19     53.30 o 
   6   4   9      646.36      611.88     54.87 o 
   7   4   9      355.53      231.73     61.00 o 
   8   4   9      116.56       72.36     43.24 o 
   9   4   9     1019.11     1041.82     72.27 o 
  10   4   9      552.97      562.53     51.94 o 
  11   4   9       45.40      122.35    113.33 o 
  12   4   9      234.26      224.80     92.89 o 
  13   4   9       50.28       42.31     57.91 o 
  14   4   9        1.33       58.94     86.89 o 
  15   4   9      106.28       97.90    108.65 o 
  16   4   9       18.82       -8.20     37.59 o 
  17   4   9        1.30       76.29    116.73 o 
  18   4   9      300.75      482.25    126.01 o 
  19   4   9      442.11      490.44    135.00 o 
  20   4   9       11.93       81.51    178.12 o 
  21   4   9        0.00      113.39    178.25 o 
  22   4   9       14.40      207.51    269.60 o 
  23   4   9       50.10      -19.46     63.31 o 
   1   5   9       63.24       64.41     27.10 o 
   2   5   9     3229.96     3208.93     44.80 o 
   3   5   9     2986.99     3017.55     69.05 o 
   4   5   9     3127.60     3250.13     60.67 o 
   5   5   9       18.39       -1.10     33.54 o 
   6   5   9      151.04      117.17     37.36 o 
   7   5   9      219.30      216.77    122.67 o 
   8   5   9      117.25      222.74     98.98 o 
   9   5   9      312.33      237.70    105.06 o 
  10   5   9      116.90      140.37     90.82 o 
  11   5   9      262.29      295.10     95.44 o 
  12   5   9     1245.66     1200.09     98.44 o 
  13   5   9     1170.22     1038.68    110.43 o 
  14   5   9      128.81      114.21     90.71 o 
  15   5   9      180.94      229.77    109.13 o 
  16   5   9        5.38      111.70    124.74 o 
  17   5   9        6.47       66.50     52.37 o 
  18   5   9      102.81      184.61    128.81 o 
  19   5   9        2.78       80.02    135.88 o 
  20   5   9       67.43      104.68    142.80 o 
  21   5   9       20.22       58.74    115.26 o 
  22   5   9       58.59      131.27    198.73 o 
   0   6   9      701.02      797.83     51.60 o 
   1   6   9     1515.95     1521.26     35.99 o 
   2   6   9      660.97      708.62     51.92 o 
   3   6   9     2297.01     2311.63     70.77 o 
   4   6   9      574.58      555.14     60.50 o 
   5   6   9      174.47      164.78     54.71 o 
   6   6   9      442.44      463.07     63.44 o 
   7   6   9      468.69      460.72     63.23 o 
   8   6   9      430.89      639.49    106.57 o 
   9   6   9     1164.67     1221.21    113.84 o 
  10   6   9       36.92       73.58    101.84 o 
  11   6   9       83.13      136.81     98.15 o 
  12   6   9      337.18      345.90     91.02 o 
  13   6   9       66.09       65.76     84.78 o 
  14   6   9       66.58       20.23     51.81 o 
  15   6   9      154.76      166.23    104.77 o 
  16   6   9        0.07       36.28     90.45 o 
  17   6   9      343.82      384.14    126.28 o 
  18   6   9      224.35      417.18    142.44 o 
  19   6   9      142.49      291.81    141.95 o 
  20   6   9        4.07       -8.11    129.53 o 
  21   6   9        1.17       73.25    178.70 o 
  22   6   9       53.07      110.19     97.49 o 
  23   6   9       60.38      180.35    604.67 o 
   1   7   9      277.78      322.78     40.48 o 
   2   7   9     3217.80     3213.21     73.61 o 
   3   7   9     8758.89     9040.40     85.57 o 
   4   7   9     1309.03     1234.79     49.99 o 
   5   7   9     1585.13     1560.50     69.88 o 
   6   7   9     3268.87     3132.14     64.90 o 
   7   7   9     2618.59     2615.63     73.38 o 
   8   7   9     3868.53     4010.25     80.41 o 
   9   7   9       71.50       71.94     71.14 o 
  10   7   9       46.30      -46.93     92.28 o 
  11   7   9      703.70      802.24    100.50 o 
  12   7   9       85.05       94.39     87.12 o 
  13   7   9      100.72      108.49    105.00 o 
  14   7   9      325.77      282.98     89.05 o 
  15   7   9       19.62       71.88    113.94 o 
  16   7   9        6.45       39.90     30.25 o 
  17   7   9      157.85      233.80    111.03 o 
  18   7   9        3.03      111.84    130.85 o 
  19   7   9       80.60      -25.54    139.95 o 
  20   7   9        1.59        4.31     46.42 o 
  21   7   9        7.43       56.57     71.98 o 
  22   7   9      225.37      254.51    344.58 o 
   0   8   9       46.97       32.43     71.42 o 
   1   8   9        9.81       52.18     31.63 o 
   2   8   9      729.87      803.94     52.31 o 
   3   8   9      210.53      222.28     44.56 o 
   4   8   9      284.32      219.20     44.34 o 
   5   8   9      199.23      203.54     55.08 o 
   6   8   9      405.88      406.70     57.98 o 
   7   8   9     2517.56     2408.25     67.78 o 
   8   8   9       50.77      -12.38     28.99 o 
   9   8   9       77.26       21.55     39.82 o 
  10   8   9       20.42        9.00     43.92 o 
  11   8   9       58.93       63.35     81.62 o 
  12   8   9       70.73        6.63     95.47 o 
  13   8   9        0.06      -16.72     45.42 o 
  14   8   9       24.45       68.52     59.46 o 
  15   8   9        0.10       24.42     99.69 o 
  16   8   9        3.03       57.17    134.94 o 
  17   8   9      141.45       73.60    133.20 o 
  18   8   9       10.25       12.82    100.88 o 
  19   8   9       10.39      108.05    171.40 o 
  20   8   9       10.76        5.67     69.00 o 
  21   8   9       40.40      248.62    343.50 o 
  22   8   9       38.30       67.67    332.73 o 
   1   9   9        1.23       69.60     38.71 o 
   2   9   9        0.90       25.19     33.30 o 
   3   9   9     3617.57     3658.53     67.89 o 
   4   9   9      465.92      474.38     46.29 o 
   5   9   9     1423.84     1419.11     64.84 o 
   6   9   9      227.77      159.50     44.37 o 
   7   9   9       32.20        2.42     17.03 o 
   8   9   9      918.10      853.52     56.71 o 
   9   9   9        7.93       20.69     57.99 o 
  10   9   9      420.14      408.76     84.60 o 
  11   9   9       25.80      -10.25     41.21 o 
  12   9   9        2.67       19.22     48.88 o 
  13   9   9      503.04      485.21     95.58 o 
  14   9   9      167.02      277.17    102.46 o 
  15   9   9        0.62       36.98     51.73 o 
  16   9   9        4.51       85.34    117.33 o 
  17   9   9      286.24      347.65    136.76 o 
  18   9   9       76.14       80.17    145.80 o 
  19   9   9      119.22      189.98    173.29 o 
  20   9   9        3.78       36.08    113.47 o 
  21   9   9        1.58      155.20    329.05 o 
   0  10   9       53.34       51.67     61.99 o 
   1  10   9       78.97      150.21     55.32 o 
   2  10   9       91.83       89.68     54.67 o 
   3  10   9      139.47      111.20     51.57 o 
   4  10   9      321.71      329.54     44.90 o 
   5  10   9      714.15      852.17     59.10 o 
   6  10   9      261.17      177.55     36.30 o 
   7  10   9      366.14      294.75     57.60 o 
   8  10   9        4.95        6.96     41.56 o 
   9  10   9      620.62      566.31     72.18 o 
  10  10   9        1.96      -15.07     39.02 o 
  11  10   9       61.51       26.96     49.97 o 
  12  10   9        0.52        9.35     42.57 o 
  13  10   9       34.18       40.83     72.47 o 
  14  10   9       18.77       -7.09     78.78 o 
  15  10   9       16.15        3.57     41.15 o 
  16  10   9      250.15      434.86    136.42 o 
  17  10   9       92.65      164.95    166.30 o 
  18  10   9       64.45      237.36    183.48 o 
  19  10   9       73.75      296.25    232.70 o 
  20  10   9        0.14       60.31    323.37 o 
   1  11   9       15.59        9.81     18.08 o 
   2  11   9     1134.82     1049.46     54.47 o 
   3  11   9      152.81      193.45     54.19 o 
   4  11   9      170.94      137.82     65.84 o 
   5  11   9        0.05        9.84     24.59 o 
   6  11   9        4.71        8.65     40.76 o 
   7  11   9      237.44      249.53     62.37 o 
   8  11   9      325.89      373.57     74.54 o 
   9  11   9       78.74       81.02     75.96 o 
  10  11   9      371.62      380.39     83.45 o 
  11  11   9       59.56        4.35     79.33 o 
  12  11   9        0.92       10.60     48.83 o 
  13  11   9      136.84      154.58    112.89 o 
  14  11   9      132.41      139.33    116.20 o 
  15  11   9        8.84      136.67    174.62 o 
  16  11   9        0.31       51.73    177.13 o 
  17  11   9      202.65      285.49    208.83 o 
  18  11   9       21.81      135.68    241.93 o 
  19  11   9        1.80       53.84    421.43 o 
   0  12   9      194.66      180.18     85.53 o 
   1  12   9       11.56       84.37     63.38 o 
   2  12   9      274.00      271.17     70.60 o 
   3  12   9        9.34      -25.21     74.25 o 
   4  12   9       66.91       -4.57     28.34 o 
   5  12   9      946.77     1002.00     75.50 o 
   6  12   9      134.88      174.87     77.33 o 
   7  12   9      211.06      212.99     98.10 o 
   8  12   9        5.47        9.41     34.60 o 
   9  12   9      240.03      316.88    107.40 o 
  10  12   9       33.68       65.11    114.31 o 
  11  12   9        0.25        3.36    117.81 o 
  12  12   9       91.32      202.07    131.27 o 
  13  12   9       51.14       -4.19     27.23 o 
  14  12   9      230.15      344.98    159.64 o 
  15  12   9        5.57       45.66     66.83 o 
  16  12   9       23.82       67.42    132.56 o 
  17  12   9       42.16      167.30    204.21 o 
  18  12   9        4.73       71.67    545.25 o 
   1  13   9      133.17       28.20     73.87 o 
   2  13   9       14.05        0.32     33.63 o 
   3  13   9       10.83      -13.10     66.35 o 
   4  13   9      245.62       94.34     90.89 o 
   5  13   9        3.11      -42.60     42.60 o 
   6  13   9       85.04       55.41     85.27 o 
   7  13   9       16.70      114.45    114.48 o 
   8  13   9        6.20      118.38    127.80 o 
   9  13   9       68.17       71.47    127.88 o 
  10  13   9       10.25      -21.67     62.56 o 
  11  13   9        1.46      -17.85     78.98 o 
  12  13   9       96.63      167.87    136.64 o 
  13  13   9       57.60       60.12    156.75 o 
  14  13   9       84.28      224.53    157.09 o 
  15  13   9        2.11       35.33    170.51 o 
  16  13   9       66.70      161.86    208.26 o 
  17  13   9        2.01       20.95    375.66 o 
   0  14   9        8.26       24.50     97.20 o 
   1  14   9       33.27        6.62     85.36 o 
   2  14   9       17.13       22.06     33.02 o 
   3  14   9       44.67       46.22     54.00 o 
   4  14   9       15.47       71.90    110.12 o 
   5  14   9      851.80      747.39    131.28 o 
   6  14   9       31.77       -7.03     51.05 o 
   7  14   9      322.82      275.44    152.33 o 
   8  14   9      152.86      126.45    137.73 o 
   9  14   9      180.20      132.49     82.51 o 
  10  14   9       99.01      132.09    169.78 o 
  11  14   9      364.00      367.31    172.84 o 
  12  14   9        4.91      -20.33    129.68 o 
  13  14   9        7.28       78.32    142.57 o 
  14  14   9      178.25      184.57    223.34 o 
  15  14   9        0.02       -0.25     79.08 o 
  16  14   9        9.73      -31.21   1733.87 o 
   1  15   9       22.41       42.34     58.69 o 
   2  15   9      342.37      312.00    126.47 o 
   3  15   9      179.48      223.75    116.09 o 
   4  15   9       14.32      114.19    126.16 o 
   5  15   9      103.85      170.12    143.33 o 
   6  15   9        6.15      -21.61     84.84 o 
   7  15   9        2.22      -38.26     51.06 o 
   8  15   9      407.27      588.54    170.81 o 
   9  15   9      110.04       45.98    128.68 o 
  10  15   9       93.28       13.72     78.27 o 
  11  15   9       79.48      110.64    182.47 o 
  12  15   9      124.96      138.70    226.29 o 
  13  15   9        0.97      247.39    228.10 o 
  14  15   9        0.04      -18.30     86.96 o 
   0  16   9        7.24      -28.92    428.43 o 
   1  16   9       11.90       11.92     63.32 o 
   2  16   9        7.87       64.59     65.45 o 
   3  16   9      151.13      222.42    212.10 o 
   4  16   9        0.82      -10.18    146.27 o 
   5  16   9      192.80      296.69    175.98 o 
   6  16   9        2.71        8.30     67.63 o 
   7  16   9        0.89      -92.95    201.68 o 
   8  16   9       53.20      -52.08    235.10 o 
   9  16   9       18.53       94.21    248.00 o 
  10  16   9        2.42       82.37    343.48 o 
  11  16   9       16.21       18.48    247.11 o 
  12  16   9        4.32      157.93    295.52 o 
   1  17   9       16.84      100.99    235.22 o 
   2  17   9        4.12       39.69     69.13 o 
   3  17   9       63.19      230.37    224.87 o 
   4  17   9       39.28      376.88    308.29 o 
   5  17   9       19.94      -26.00    183.33 o 
   6  17   9       24.49        2.36     53.23 o 
   7  17   9       91.05      141.52    231.39 o 
   8  17   9      128.97      132.31    225.16 o 
   9  17   9       18.38        7.60    164.37 o 
  10  17   9        4.16       35.57     93.85 o 
  11  17   9       12.84       39.51    221.00 o 
   0  18   9       22.41      195.47    412.05 o 
   1  18   9        0.26       36.28    414.69 o 
   2  18   9        5.35       56.73    299.93 o 
   3  18   9        4.70       49.70    263.82 o 
   4  18   9       11.88      133.52    246.77 o 
   5  18   9        7.48      165.03    378.80 o 
   6  18   9       31.34      242.68    304.26 o 
   1  19   9       17.08       61.06    495.76 o 
   2  19   9       21.55       64.81    440.74 o 
   3  19   9       43.22       62.87    515.42 o 
   0   0  10      510.15      471.52     73.93 o 
   1   0  10     1727.32     1774.00     85.74 o 
   2   0  10       15.48      136.96     92.15 o 
   3   0  10     9100.51     9820.93    180.78 o 
   4   0  10     5953.44     6501.23    251.50 o 
   5   0  10     1477.61     1614.70     89.23 o 
   6   0  10     2534.58     2518.72    104.34 o 
   7   0  10    15449.09    15550.06    314.59 o 
   8   0  10      270.99      190.52    165.85 o 
   9   0  10     4327.30     4630.39    176.00 o 
  10   0  10     2045.56     2026.62    156.01 o 
  11   0  10       16.55       72.45    114.29 o 
  12   0  10      301.37      359.14    133.68 o 
  13   0  10     7634.11     7962.45    227.65 o 
  14   0  10      553.85      823.39    145.68 o 
  15   0  10       35.33       42.82    146.39 o 
  16   0  10       13.67       76.71    136.53 o 
  17   0  10     1181.70     1378.18    161.84 o 
  18   0  10       51.14       -1.68     18.18 o 
  19   0  10        2.80      370.62    357.33 o 
  20   0  10       29.56       76.03    212.96 o 
  21   0  10      202.95      425.87    362.85 o 
  22   0  10        6.65      136.18    471.55 o 
  23   0  10      118.84      195.79    450.07 o 
  24   0  10      104.24      -13.29    129.80 o 
   1   1  10     1721.68     1791.57     60.40 o 
   2   1  10       66.05       64.45     19.23 o 
   3   1  10       13.60       -1.88     33.27 o 
   4   1  10      905.91     1149.67     75.76 o 
   5   1  10      190.73      192.12     55.38 o 
   6   1  10      600.76      667.99     64.12 o 
   7   1  10      392.28      431.40    113.14 o 
   8   1  10      825.33     1136.40    227.47 o 
   9   1  10      122.24      100.58     82.54 o 
  10   1  10      644.02      557.85     81.42 o 
  11   1  10      541.20      629.83     94.92 o 
  12   1  10       11.84       44.54     72.58 o 
  13   1  10      108.91       97.30     97.75 o 
  14   1  10      315.70      422.71     85.66 o 
  15   1  10       38.30      -13.92     72.74 o 
  16   1  10      103.07      265.88    107.31 o 
  17   1  10        8.37       27.32    109.70 o 
  18   1  10      173.90       60.78     91.61 o 
  19   1  10        0.56       28.56     72.92 o 
  20   1  10        6.69      163.15    184.36 o 
  21   1  10        6.74       26.45    272.68 o 
  22   1  10        4.56      415.93    326.42 o 
  23   1  10        5.09     -196.39    378.08 o 
  24   1  10        0.16      159.92    520.24 o 
   0   2  10     2078.59     2031.11     89.62 o 
   1   2  10     3666.61     3691.40     50.24 o 
   3   2  10     1010.95     1163.09     45.49 o 
   4   2  10      883.73     1049.61    107.09 o 
   5   2  10      194.87      218.40     49.31 o 
   6   2  10      283.01      262.72     75.67 o 
   7   2  10     5731.90     5534.93    119.87 o 
   8   2  10     1398.00     1370.44     90.42 o 
   9   2  10     1622.74     1656.21     73.27 o 
  10   2  10      765.51      719.06     70.78 o 
  11   2  10     1293.99     1310.36     78.42 o 
  12   2  10      355.06      282.21     91.84 o 
  13   2  10     2072.93     1904.20    106.42 o 
  14   2  10      285.31      258.22    101.22 o 
  15   2  10        9.41       85.11    101.38 o 
  16   2  10       25.05      -35.29     62.47 o 
  17   2  10      822.55      854.74    121.92 o 
  18   2  10        2.97      152.28    122.46 o 
  19   2  10       17.06      189.43    189.75 o 
  20   2  10       23.41      160.61    189.27 o 
  21   2  10      128.54      298.62    180.66 o 
  22   2  10        5.16      230.23    250.05 o 
  23   2  10       96.77      295.87    535.36 o 
  24   2  10        8.67       30.07    171.47 o 
   1   3  10     3448.61     3366.37     46.09 o 
   2   3  10     2804.26     2846.45     42.97 o 
   3   3  10       25.02       50.51     27.86 o 
   4   3  10     1468.15     1421.01     32.35 o 
   5   3  10      713.45      675.97    146.96 o 
   6   3  10     1097.79     1241.70     99.83 o 
   7   3  10      421.05      436.66     67.97 o 
   8   3  10      517.74      547.96     64.29 o 
   9   3  10     1340.53     1376.43     65.26 o 
  10   3  10     3987.30     3786.21     79.64 o 
  11   3  10        0.51       67.94    181.07 o 
  12   3  10        0.05       -9.52     94.10 o 
  13   3  10      179.83      287.46     90.54 o 
  14   3  10      139.85       72.93     97.30 o 
  15   3  10      114.86      284.68    136.78 o 
  16   3  10      307.83      256.89    127.71 o 
  17   3  10       10.96       13.01     43.93 o 
  18   3  10      363.97      388.64    164.79 o 
  19   3  10        3.22       66.48    184.50 o 
  20   3  10      164.04       40.63     82.66 o 
  21   3  10        6.05       35.87    186.97 o 
  22   3  10       12.95      222.83    279.34 o 
  23   3  10       56.24       42.79    512.95 o 
   0   4  10      211.60      215.72     57.30 o 
   1   4  10     2702.78     2919.22     46.27 o 
   2   4  10      765.12      856.15     39.71 o 
   3   4  10      112.38       75.38     25.62 o 
   4   4  10      163.13      157.11     42.22 o 
   5   4  10      512.34      547.11     90.54 o 
   6   4  10      683.17      652.22    107.76 o 
   7   4  10        0.48      -21.20     25.62 o 
   8   4  10       62.00       58.73     53.75 o 
   9   4  10     2282.09     2232.16     62.31 o 
  10   4  10     1613.40     1637.17     75.96 o 
  11   4  10     1098.11     1026.21    115.57 o 
  12   4  10      113.56       64.37     96.11 o 
  13   4  10       41.14       60.49     97.08 o 
  14   4  10      454.78      408.13    117.87 o 
  15   4  10      236.04      320.19    123.87 o 
  16   4  10       22.48      179.93    173.59 o 
  17   4  10      434.45      539.11    138.55 o 
  18   4  10       36.14       24.48    127.45 o 
  19   4  10        7.52       67.83    113.57 o 
  20   4  10       10.16      122.90    187.68 o 
  21   4  10        6.06      298.45    250.11 o 
  22   4  10       25.45       14.52     60.37 o 
   1   5  10     1470.67     1374.74     37.09 o 
   2   5  10       91.12      123.50     44.85 o 
   3   5  10        0.15       15.63     50.43 o 
   4   5  10      150.87      138.31     54.56 o 
   5   5  10     1496.08     1492.16     76.10 o 
   6   5  10      506.99      440.60     53.00 o 
   7   5  10      234.72      179.70     47.74 o 
   8   5  10      773.88      708.31     82.44 o 
   9   5  10      730.30      811.93    102.36 o 
  10   5  10        0.40       80.70    109.85 o 
  11   5  10      255.58      177.11    112.00 o 
  12   5  10      774.04      758.79    111.87 o 
  13   5  10      288.84      335.27    117.83 o 
  14   5  10      193.24       61.66     87.34 o 
  15   5  10      846.79      940.43    134.20 o 
  16   5  10        0.95      -58.32     79.25 o 
  17   5  10       48.39       27.85     49.92 o 
  18   5  10       46.27      102.72    143.28 o 
  19   5  10       74.86      155.38    179.69 o 
  20   5  10       59.11      176.10    215.21 o 
  21   5  10       29.90      215.82    274.25 o 
  22   5  10       17.10      177.65    244.49 o 
   0   6  10     3522.02     3541.32     70.94 o 
   1   6  10     2342.76     2306.84     43.64 o 
   2   6  10      260.58      234.69     62.73 o 
   3   6  10      965.87      967.25     64.93 o 
   4   6  10      121.64       41.53     42.34 o 
   5   6  10        4.96       46.56     55.59 o 
   6   6  10       31.36        6.61     31.01 o 
   7   6  10     1009.42      924.66     71.44 o 
   8   6  10       22.69      -22.60     82.13 o 
   9   6  10      396.77      343.81    101.62 o 
  10   6  10      241.84      254.77    109.79 o 
  11   6  10      774.31      709.11    111.67 o 
  12   6  10      140.02      290.87    119.16 o 
  13   6  10      464.30      538.08    116.01 o 
  14   6  10        1.04       14.96     98.73 o 
  15   6  10      625.90      545.03    128.29 o 
  16   6  10       59.13       16.11     40.98 o 
  17   6  10       23.59       63.52    122.44 o 
  18   6  10        8.10       40.00     64.59 o 
  19   6  10        5.26       28.02     52.33 o 
  20   6  10       22.18        1.31    175.27 o 
  21   6  10       22.52        1.61    116.98 o 
  22   6  10       16.33     -117.70    222.97 o 
   1   7  10      815.45      780.74     51.60 o 
   2   7  10      118.69       78.64     49.27 o 
   3   7  10       22.73       74.27     60.47 o 
   4   7  10     1397.93     1455.00     53.57 o 
   5   7  10        2.00       -3.92     36.21 o 
   6   7  10     1493.37     1550.59     62.71 o 
   7   7  10      933.65      870.67     65.85 o 
   8   7  10      758.70      701.49     73.62 o 
   9   7  10      363.39      394.94    103.14 o 
  10   7  10      586.40      531.38    102.93 o 
  11   7  10      143.78      147.70    105.23 o 
  12   7  10      240.61      233.74    103.09 o 
  13   7  10       85.47       66.18     79.26 o 
  14   7  10       10.41       46.29    103.44 o 
  15   7  10        0.31       23.10     88.21 o 
  16   7  10       99.31      164.18    127.44 o 
  17   7  10        5.97      -33.17     87.97 o 
  18   7  10       41.41       15.76    114.64 o 
  19   7  10      201.72      264.77    166.95 o 
  20   7  10       20.70       86.21    227.42 o 
  21   7  10       55.37       14.02    213.13 o 
  22   7  10        4.61      214.32    453.65 o 
   0   8  10     3589.74     3576.28     95.72 o 
   1   8  10     2377.44     2456.33     51.61 o 
   2   8  10      253.63      242.47     45.28 o 
   3   8  10      653.65      712.17     54.59 o 
   4   8  10      104.51      154.23     51.33 o 
   5   8  10      403.60      360.24     63.40 o 
   6   8  10      928.42      924.30     66.60 o 
   7   8  10     2295.04     2286.61     73.84 o 
   8   8  10      449.66      365.72     57.14 o 
   9   8  10      176.63      259.11     79.98 o 
  10   8  10      445.21      414.84     83.37 o 
  11   8  10       21.12       22.57     66.39 o 
  12   8  10        7.97      -32.11     74.13 o 
  13   8  10     1164.53     1155.73    102.13 o 
  14   8  10        0.78       34.61     50.38 o 
  15   8  10      374.99      358.89    120.30 o 
  16   8  10        3.95       78.43    120.08 o 
  17   8  10       59.54       20.39     85.41 o 
  18   8  10       25.28       85.52    110.24 o 
  19   8  10       13.18      133.88    216.40 o 
  20   8  10      230.64      302.68    208.59 o 
  21   8  10       39.38       68.69    271.90 o 
   1   9  10       97.48       47.58     30.22 o 
   2   9  10      636.78      636.97     42.48 o 
   3   9  10     1433.52     1397.93     56.39 o 
   4   9  10     1730.03     1660.06     52.68 o 
   5   9  10        6.19       -0.04     30.41 o 
   6   9  10      258.09      201.17     56.16 o 
   7   9  10      918.13      813.36     57.23 o 
   8   9  10     1349.39     1219.71     58.98 o 
   9   9  10      323.31      243.20     75.97 o 
  10   9  10      199.53      147.66     76.42 o 
  11   9  10       25.94       44.38     90.11 o 
  12   9  10        0.06       -2.27     64.76 o 
  13   9  10      117.30      105.86    118.06 o 
  14   9  10        2.03       92.64    154.44 o 
  15   9  10       21.18       47.09    107.86 o 
  16   9  10        0.43      -58.60    120.73 o 
  17   9  10       15.69       58.11    151.46 o 
  18   9  10       33.01       19.66     44.63 o 
  19   9  10       18.13       24.31    202.91 o 
  20   9  10        0.10      106.61    333.06 o 
   0  10  10       83.27      113.38     76.10 o 
   1  10  10     4008.08     4004.01     74.48 o 
   2  10  10       31.81      -19.40     19.83 o 
   3  10  10       55.53        7.11     25.11 o 
   4  10  10       28.17       19.87     45.61 o 
   5  10  10      487.61      485.08     61.47 o 
   6  10  10     1847.70     1743.96     64.46 o 
   7  10  10     1333.72     1301.67     62.18 o 
   8  10  10        8.89      112.14     73.35 o 
   9  10  10      184.47      173.44     77.92 o 
  10  10  10        0.09      -11.00     74.00 o 
  11  10  10       81.32       39.96     28.27 o 
  12  10  10       21.04       14.63     72.00 o 
  13  10  10      870.37      934.79    123.85 o 
  14  10  10        5.95       49.71    132.21 o 
  15  10  10       75.96      156.74    139.74 o 
  16  10  10        0.05        6.83    140.40 o 
  17  10  10        7.23      148.44    187.80 o 
  18  10  10        0.56       30.20     64.97 o 
  19  10  10       31.08        6.26     56.40 o 
   1  11  10      344.66      277.85     63.06 o 
   2  11  10      126.63      152.12     55.25 o 
   3  11  10      506.20      528.98     68.11 o 
   4  11  10      487.39      465.28     67.53 o 
   5  11  10      634.31      670.02     67.20 o 
   6  11  10      202.09      278.08     65.70 o 
   7  11  10      267.84      212.43     64.80 o 
   8  11  10       15.22        7.06     46.96 o 
   9  11  10      520.70      504.85     82.02 o 
  10  11  10       94.95      103.82     79.35 o 
  11  11  10       32.54       26.06     34.37 o 
  12  11  10      134.82       37.90     42.13 o 
  13  11  10      488.15      459.13    113.04 o 
  14  11  10        3.23       77.40    102.49 o 
  15  11  10        5.04       77.70    135.58 o 
  16  11  10       61.30      243.05    206.77 o 
  17  11  10        4.10      113.68    253.65 o 
  18  11  10       67.22      191.19    271.00 o 
   0  12  10      593.82      469.75     92.27 o 
   1  12  10      474.88      335.99     68.71 o 
   2  12  10       87.99      151.08     84.74 o 
   3  12  10        0.60       40.06     69.77 o 
   4  12  10      313.70      274.10     84.77 o 
   5  12  10        6.58      -17.52     47.33 o 
   6  12  10       79.09      113.20     60.21 o 
   7  12  10       32.47       61.07     93.19 o 
   8  12  10        2.37      -10.30     59.38 o 
   9  12  10       81.29      -15.46     28.99 o 
  10  12  10       19.25       20.97     73.19 o 
  11  12  10       28.35      -21.28     96.07 o 
  12  12  10       97.05       91.79    107.10 o 
  13  12  10       24.47       33.01    140.50 o 
  14  12  10      190.67      225.44    161.18 o 
  15  12  10       40.50       -1.67    146.04 o 
  16  12  10        1.97       33.75    167.15 o 
  17  12  10        0.00       21.28    111.05 o 
  18  12  10       40.86      -75.58   1143.63 o 
   1  13  10      385.39      412.26     85.99 o 
   2  13  10      124.63      150.72     94.98 o 
   3  13  10       17.61      -24.64     36.71 o 
   4  13  10        1.63       22.35     66.99 o 
   5  13  10        2.57        9.43     87.30 o 
   6  13  10       12.50       63.42    102.79 o 
   7  13  10      195.63      270.78    123.18 o 
   8  13  10       16.32       68.86     92.56 o 
   9  13  10      528.22      560.03    142.05 o 
  10  13  10        5.29      -52.33     80.06 o 
  11  13  10       13.62        6.11     27.93 o 
  12  13  10      265.56      300.37    145.71 o 
  13  13  10       10.89       30.18     81.59 o 
  14  13  10        2.86       -2.06    112.73 o 
  15  13  10       62.84      278.75    205.21 o 
  16  13  10       87.90      154.76    220.04 o 
  17  13  10       42.69     -112.92    337.45 o 
   0  14  10      286.62      331.82    147.54 o 
   1  14  10       35.57       38.27     98.50 o 
   2  14  10      118.96       88.50    111.58 o 
   3  14  10      102.15       56.97     78.76 o 
   4  14  10        0.64       -5.74     68.11 o 
   5  14  10      106.15       20.06     35.75 o 
   6  14  10        3.13       -1.48     32.47 o 
   7  14  10       60.99       27.49     92.93 o 
   8  14  10       64.69       -6.10     47.25 o 
   9  14  10       20.91       52.83    163.33 o 
  10  14  10       85.51      180.23    182.11 o 
  11  14  10       23.65       61.68     95.21 o 
  12  14  10        0.03       10.25    102.98 o 
  13  14  10       22.36       -9.05    110.10 o 
  14  14  10       10.96       36.26     92.86 o 
  15  14  10       19.11       34.55    219.75 o 
   1  15  10       50.20       41.39     44.47 o 
   2  15  10       19.85        8.28     79.25 o 
   3  15  10       26.78       47.43    135.94 o 
   4  15  10      285.35      288.56    151.38 o 
   5  15  10       23.61       18.94    136.48 o 
   6  15  10       61.75      150.61    176.78 o 
   7  15  10       57.38      110.34    169.45 o 
   8  15  10       74.61       76.71     71.79 o 
   9  15  10       47.68      124.28    184.42 o 
  10  15  10        4.13       40.50    150.17 o 
  11  15  10       36.86       14.37    157.35 o 
  12  15  10      130.15      195.55    230.21 o 
  13  15  10       44.98      195.63    296.34 o 
  14  15  10       35.71       39.55    554.22 o 
   0  16  10      234.70      418.62    308.81 o 
   1  16  10      127.84      137.21    205.88 o 
   2  16  10       23.13      -26.12    161.89 o 
   3  16  10        1.03      -13.42     51.84 o 
   4  16  10       76.75      164.99    207.45 o 
   5  16  10       37.96      -69.31    161.01 o 
   6  16  10       82.01      135.77    193.80 o 
   7  16  10      190.45      295.75    204.19 o 
   8  16  10        1.63      -14.42    170.22 o 
   9  16  10        1.34       27.69    159.14 o 
  10  16  10        4.10       77.98    228.90 o 
  11  16  10       11.58        5.48     69.54 o 
  12  16  10       14.40      128.15    421.31 o 
   1  17  10        0.08       -1.58     86.73 o 
   2  17  10       96.19       81.75    293.17 o 
   3  17  10       37.51      186.04    245.59 o 
   4  17  10      201.41      327.42    256.13 o 
   5  17  10        6.62      124.56    276.41 o 
   6  17  10       49.12        8.80     35.02 o 
   7  17  10        1.98       16.64     53.94 o 
   8  17  10       37.78      176.98    424.80 o 
   9  17  10        7.32       14.31    144.97 o 
  10  17  10       17.40      -68.28    343.34 o 
  11  17  10       37.00      -55.97    554.26 o 
   0  18  10       15.77      -18.32    770.95 o 
   1  18  10       70.69      438.52    440.58 o 
   2  18  10       58.09      171.45    382.96 o 
   3  18  10       20.21       64.75    259.77 o 
   4  18  10       75.12       20.05    155.02 o 
   5  18  10        3.57      142.86    286.56 o 
   6  18  10        0.01       10.45    651.29 o 
   2  19  10       92.98      127.06    491.70 o 
   3  19  10       15.34      186.14    508.86 o 
   1   1  11      485.50      447.90     54.49 o 
   2   1  11     3951.71     3764.28     87.21 o 
   3   1  11     3180.31     3151.62     52.52 o 
   4   1  11      344.09      320.79     64.42 o 
   5   1  11      693.01      770.34     69.65 o 
   6   1  11      620.95      610.30     71.81 o 
   7   1  11     3743.88     3771.37    133.95 o 
   8   1  11     2552.75     2634.79    150.69 o 
   9   1  11      897.52      870.20    108.72 o 
  10   1  11     2385.56     2416.76    108.87 o 
  11   1  11     1664.94     1591.71    115.11 o 
  12   1  11     4424.39     4342.85    130.25 o 
  13   1  11     1402.39     1521.20    111.58 o 
  14   1  11       60.89       69.20    120.82 o 
  15   1  11       54.98      154.21     99.53 o 
  16   1  11      184.29      182.45    130.85 o 
  17   1  11     1776.20     1848.26    127.31 o 
  18   1  11       48.97       49.31     85.79 o 
  19   1  11        9.72       36.96    160.09 o 
  20   1  11      143.35      161.23    203.13 o 
  21   1  11       74.93       30.68    149.86 o 
  22   1  11      366.30      429.13    257.90 o 
  23   1  11        0.04       11.20    547.35 o 
   0   2  11     7012.88     7268.59    146.01 o 
   1   2  11        8.17       13.12     18.00 o 
   2   2  11      653.12      717.03     37.31 o 
   3   2  11      762.03      704.23     34.49 o 
   4   2  11       65.08       81.01     66.65 o 
   5   2  11     3646.03     3810.91     97.00 o 
   6   2  11     1701.22     1647.20     80.31 o 
   7   2  11      359.55      385.11    116.57 o 
   8   2  11       13.88      154.10    113.44 o 
   9   2  11      488.93      582.23    105.32 o 
  10   2  11       40.48      110.63     82.17 o 
  11   2  11     2492.66     2451.42    111.89 o 
  12   2  11      486.89      491.07     89.49 o 
  13   2  11      288.29      376.36     94.92 o 
  14   2  11        0.58       69.00     79.57 o 
  15   2  11      226.63      236.85    113.52 o 
  16   2  11      157.75      266.83    114.56 o 
  17   2  11       65.82       35.80     90.84 o 
  18   2  11      199.35      254.09    144.25 o 
  19   2  11      149.53      272.08    152.45 o 
  20   2  11        9.78      248.98    198.94 o 
  21   2  11        3.51      209.62    262.16 o 
  22   2  11        0.03       32.90     80.11 o 
   1   3  11       91.67       91.05     35.83 o 
   2   3  11     1220.53     1123.83     37.01 o 
   3   3  11       28.72       22.80     15.48 o 
   4   3  11      358.37      380.17     33.52 o 
   5   3  11      243.98      300.39     74.61 o 
   6   3  11        0.75       53.15     99.18 o 
   7   3  11     2213.34     2174.74    115.71 o 
   8   3  11      398.20      304.55    101.03 o 
   9   3  11      633.80      689.58     89.87 o 
  10   3  11      625.80      669.60    109.36 o 
  11   3  11     3392.43     3299.94    139.03 o 
  12   3  11     3306.89     2943.95    147.49 o 
  13   3  11      104.31      100.59    116.98 o 
  14   3  11      776.42      687.51    129.20 o 
  15   3  11       35.41       -4.51     53.63 o 
  16   3  11        3.42       73.21    128.28 o 
  18   3  11      124.19      218.90    173.63 o 
  19   3  11       12.40       65.02    177.08 o 
  20   3  11      141.58      192.80    178.51 o 
  21   3  11      138.88      278.94    189.25 o 
  22   3  11        0.20      268.73    247.42 o 
   0   4  11     9320.80     9727.02    171.49 o 
   1   4  11     4393.06     4422.76     63.56 o 
   2   4  11      329.56      300.92     39.46 o 
   3   4  11        3.94       36.47     43.79 o 
   4   4  11      570.85      600.47     48.89 o 
   5   4  11     7520.49     7410.43    164.87 o 
   6   4  11     4374.28     4488.42    131.69 o 
   7   4  11     1593.55     1523.35    101.45 o 
   8   4  11     3221.97     2908.50    113.16 o 
   9   4  11     2921.93     2897.68     93.65 o 
  10   4  11      759.73      706.32    121.37 o 
  11   4  11      634.26      705.21    117.09 o 
  12   4  11      149.52      179.47    103.55 o 
  13   4  11      259.86      383.16    115.43 o 
  14   4  11      809.49      934.60    117.18 o 
  16   4  11      216.58      375.40    150.20 o 
  17   4  11       65.18      -66.09    149.78 o 
  18   4  11       35.43       29.33     63.68 o 
  19   4  11      116.53      236.97    200.46 o 
  20   4  11      338.38      460.59    180.39 o 
  21   4  11        1.58       63.52    363.77 o 
  22   4  11       16.05       72.83    275.08 o 
   1   5  11       11.88       75.70     54.35 o 
   2   5  11       10.07       -2.00      9.38 o 
   3   5  11     2738.05     2613.91     75.88 o 
   4   5  11      116.63      155.13     59.85 o 
   5   5  11      410.32      334.96     71.29 o 
   6   5  11      375.94      394.25     68.99 o 
   7   5  11      108.35       26.44     72.74 o 
   8   5  11        3.40      -23.45     37.75 o 
   9   5  11       10.32       20.69     39.96 o 
  10   5  11       69.08       26.02     62.28 o 
  11   5  11      167.80       43.19     64.11 o 
  12   5  11       81.35       85.46    112.94 o 
  13   5  11       10.24      -30.02     52.45 o 
  14   5  11       70.86       -4.10    103.69 o 
  15   5  11      380.02      382.33    127.83 o 
  16   5  11       92.47      147.79    163.35 o 
  17   5  11      102.03      191.55    155.50 o 
  18   5  11       83.48       17.60     40.24 o 
  19   5  11       48.81        6.76    131.14 o 
  20   5  11       27.67       40.15    136.88 o 
  21   5  11       89.81       20.75    122.83 o 
  22   5  11       84.55      165.56    347.41 o 
   0   6  11     2130.96     2280.15     60.37 o 
   1   6  11      677.71      644.75     40.93 o 
   2   6  11     1323.42     1267.73     69.84 o 
   3   6  11       22.41       73.45     55.49 o 
   4   6  11      102.39      152.27     59.44 o 
   5   6  11     1121.56     1078.05     76.36 o 
   6   6  11     1084.35     1049.38     52.52 o 
   7   6  11      932.41      799.62     96.82 o 
   8   6  11      103.86       98.01    160.33 o 
   9   6  11       88.40        1.95     30.72 o 
  10   6  11      378.73      353.92    114.84 o 
  11   6  11      244.64      222.00    113.25 o 
  12   6  11       37.26       64.92    116.91 o 
  13   6  11      120.14       69.51    120.18 o 
  14   6  11      117.29      249.71    129.65 o 
  15   6  11      139.91       34.33     87.57 o 
  16   6  11       14.70       42.95     76.70 o 
  17   6  11      264.43      238.18    159.55 o 
  18   6  11        6.48      151.66    191.63 o 
  19   6  11      111.06      343.27    179.52 o 
  20   6  11      138.58      103.49    185.12 o 
  21   6  11       53.89      155.23    216.26 o 
  22   6  11        3.85       18.71     93.12 o 
   1   7  11      225.57      221.74     41.83 o 
   2   7  11        0.26        2.97     44.16 o 
   3   7  11     4576.02     4619.93     83.97 o 
   4   7  11      213.32      193.17     59.83 o 
   5   7  11       19.08       97.20     64.04 o 
   6   7  11     1135.78     1141.92     28.88 o 
   7   7  11      186.29      119.60     54.99 o 
   8   7  11      719.76      645.72    122.63 o 
   9   7  11       15.04      110.86     98.66 o 
  10   7  11      153.52       58.67    108.78 o 
  11   7  11      403.01      388.14    121.49 o 
  12   7  11      403.27      335.43    112.74 o 
  13   7  11      151.11      144.37    111.26 o 
  14   7  11       30.93        4.17    160.00 o 
  15   7  11      291.67      437.03    139.15 o 
  16   7  11      229.65      310.32    146.95 o 
  17   7  11      334.54      384.20    136.88 o 
  18   7  11       81.34       39.92    154.58 o 
  19   7  11      287.86      253.72    173.24 o 
  20   7  11       54.50       84.86    161.46 o 
  21   7  11       55.59      169.02    275.51 o 
  22   7  11       13.34       54.24    476.34 o 
   0   8  11       47.41      130.25     48.62 o 
   1   8  11       29.37        7.33     11.39 o 
   2   8  11      106.25      149.74     49.02 o 
   3   8  11      505.28      481.18     56.59 o 
   4   8  11       59.78       76.83     37.55 o 
   5   8  11     2315.40     2296.59     81.76 o 
   6   8  11       11.94       51.13     30.80 o 
   7   8  11     2611.80     2547.08     77.26 o 
   8   8  11       31.23        7.32     24.48 o 
   9   8  11      185.19      102.29     37.64 o 
  10   8  11       38.53       29.62     39.50 o 
  11   8  11       22.01       96.58    111.92 o 
  12   8  11       19.28      -24.93     68.04 o 
  13   8  11       70.00       92.35    107.22 o 
  14   8  11        3.53      -56.37     56.37 o 
  15   8  11       70.28       33.67    151.28 o 
  16   8  11       37.45       41.20     44.47 o 
  17   8  11      233.34      214.16    150.79 o 
  18   8  11       20.69      131.80    208.41 o 
  19   8  11       44.70      144.10    168.96 o 
  20   8  11       16.93        2.37     67.92 o 
  21   8  11       23.22      -94.61    354.53 o 
   1   9  11        2.05       29.09     33.40 o 
   2   9  11      654.93      651.59     43.68 o 
   3   9  11     2440.21     2411.02     63.14 o 
   4   9  11      712.27      708.33     50.85 o 
   5   9  11     1708.46     1590.37     67.96 o 
   6   9  11      289.70      340.00     60.90 o 
   7   9  11        8.71        1.30     47.25 o 
   8   9  11      806.11      722.92     60.77 o 
   9   9  11       69.84       61.86     78.97 o 
  10   9  11     1103.59     1095.66     85.97 o 
  11   9  11      322.36      300.77     91.04 o 
  12   9  11      101.78      148.23    105.84 o 
  13   9  11       19.79       64.15    127.22 o 
  14   9  11      160.82      194.41    127.85 o 
  15   9  11      493.44      465.71    130.88 o 
  16   9  11      573.95      619.88    139.84 o 
  17   9  11      598.07      750.72    155.05 o 
  18   9  11       61.54      230.06    170.85 o 
  19   9  11      196.63      144.22    199.79 o 
  20   9  11       19.41      260.68    357.19 o 
  21   9  11       43.38      366.82    575.65 o 
   0  10  11       11.18      142.98     74.07 o 
   1  10  11       86.41      131.46     59.46 o 
   2  10  11      201.90      174.66     51.33 o 
   3  10  11        0.21       -2.42     13.72 o 
   4  10  11      149.46      139.83     60.57 o 
   5  10  11       17.61        5.22     16.47 o 
   6  10  11      171.33      110.67     63.36 o 
   7  10  11        3.90       19.13     58.73 o 
   8  10  11      206.65      178.10     77.48 o 
   9  10  11      209.83      167.81     77.42 o 
  10  10  11      318.86      212.98     88.81 o 
  11  10  11       32.18       26.50     33.72 o 
  12  10  11        0.53       10.57     38.76 o 
  13  10  11        4.99      105.80    114.79 o 
  14  10  11       35.79       33.22    118.45 o 
  15  10  11        0.04      -24.43     83.45 o 
  16  10  11        0.88       32.13     56.60 o 
  17  10  11       77.15      225.32    201.98 o 
  18  10  11       10.89       35.05     84.48 o 
  19  10  11      281.95      521.51    298.81 o 
   1  11  11       46.32       36.68     24.85 o 
   2  11  11      808.85      755.54     66.46 o 
   3  11  11      559.62      478.70     69.84 o 
   4  11  11      717.25      635.90     73.12 o 
   5  11  11      470.45      430.70     66.93 o 
   6  11  11      194.67      134.59     62.34 o 
   7  11  11      209.24      185.53     77.35 o 
   8  11  11     1074.91     1020.34     81.31 o 
   9  11  11      160.58      191.86     89.09 o 
  10  11  11       10.03      -39.24     73.83 o 
  11  11  11      103.70       59.37     47.06 o 
  12  11  11      100.24       85.44     87.54 o 
  13  11  11       53.02       65.53    117.06 o 
  14  11  11       49.07        8.53     43.79 o 
  15  11  11        6.58      -32.17     84.30 o 
  16  11  11       12.23       18.43     90.18 o 
  17  11  11      176.22      116.91    181.05 o 
  18  11  11       17.60      242.99    527.01 o 
   0  12  11     1539.63     1604.62    106.47 o 
   1  12  11      429.97      532.19     81.30 o 
   2  12  11      295.68      138.20     66.01 o 
   3  12  11       57.55       61.79     69.98 o 
   4  12  11      238.24      186.88     92.89 o 
   5  12  11     1263.01     1274.20     84.69 o 
   6  12  11      138.03      166.50     51.27 o 
   7  12  11       94.21      130.40    121.66 o 
   8  12  11       28.03       71.42     91.66 o 
   9  12  11      147.16       58.70     68.86 o 
  10  12  11       10.41      113.77    124.55 o 
  11  12  11        7.24      -13.98     91.53 o 
  12  12  11        1.85       25.51     32.03 o 
  13  12  11       46.35      161.77    160.53 o 
  14  12  11      295.77      394.21    161.54 o 
  15  12  11        0.52       52.81    127.46 o 
  16  12  11       17.03       71.55    189.44 o 
  17  12  11        0.32       42.08    170.95 o 
  18  12  11        1.78       70.02  10890.95 o 
   1  13  11        8.24        4.68     21.15 o 
   2  13  11      149.56      105.38     96.69 o 
   3  13  11       10.76       56.20     66.35 o 
   4  13  11      151.55      147.19     91.94 o 
   5  13  11       58.34      103.36     78.77 o 
   6  13  11       62.61      158.40    139.75 o 
   7  13  11      109.84      101.64    136.32 o 
   8  13  11       32.11       35.44    116.12 o 
   9  13  11       19.54       36.38     96.97 o 
  10  13  11        7.44       84.65     79.57 o 
  11  13  11       10.82       46.71    126.03 o 
  12  13  11       15.35       -5.56    145.25 o 
  13  13  11      153.06      139.12    123.00 o 
  14  13  11       29.35       -7.74     93.33 o 
  15  13  11        3.16       85.32    131.38 o 
  16  13  11      135.58      242.90    198.26 o 
  17  13  11       22.07      162.25    636.93 o 
   0  14  11     1074.78     1103.57    194.62 o 
   1  14  11        2.20       19.65     29.07 o 
   2  14  11      196.70      178.73    126.11 o 
   3  14  11       51.65       34.71     72.43 o 
   4  14  11      199.50      199.03    120.84 o 
   5  14  11      333.37      344.92    135.91 o 
   6  14  11        0.74      -39.25     78.20 o 
   7  14  11        0.59      -17.46    105.04 o 
   8  14  11       38.08       27.74    107.46 o 
   9  14  11       56.80      165.25    164.55 o 
  10  14  11       14.79       29.75     74.34 o 
  11  14  11       51.33      172.81    192.79 o 
  12  14  11        0.26       93.12    187.56 o 
  13  14  11       14.46       32.74     65.06 o 
  14  14  11       70.63      164.07    179.70 o 
  15  14  11       24.99       32.71    139.26 o 
   1  15  11        3.89        4.80     79.20 o 
   2  15  11      157.93      168.41    129.96 o 
   3  15  11      211.85      345.03    140.63 o 
   4  15  11       98.50      108.33    192.46 o 
   5  15  11       44.95       14.02     32.69 o 
   6  15  11      235.22      202.88    162.02 o 
   8  15  11      114.54      -58.90     92.73 o 
   9  15  11        9.83       -9.84    165.97 o 
  10  15  11        3.43       68.50    148.39 o 
  11  15  11       47.42       41.85    230.59 o 
  12  15  11       63.24      174.23    279.57 o 
  13  15  11       29.93       -0.08    389.10 o 
   0  16  11       15.00       36.29    332.90 o 
   1  16  11        0.85       34.58    129.91 o 
   2  16  11        0.10       16.09     43.04 o 
   3  16  11        1.53      -40.59    133.12 o 
   4  16  11       19.95      143.93    211.14 o 
   5  16  11       35.74       68.75    282.94 o 
   6  16  11        0.01     -120.26    150.51 o 
   7  16  11       13.98      138.64    244.96 o 
   8  16  11        1.33       -2.95    178.63 o 
   9  16  11        3.77       42.09    201.87 o 
  10  16  11        1.27      -56.51    220.46 o 
  11  16  11        1.19      269.39    332.95 o 
  12  16  11       39.19       -4.82    252.33 o 
   1  17  11       38.07      -20.11    100.52 o 
   2  17  11       49.47       -7.43     85.43 o 
   3  17  11       59.07      276.42    273.54 o 
   4  17  11       49.30      133.55    252.27 o 
   5  17  11        1.93       -8.61     48.16 o 
   6  17  11       57.76        1.10     55.16 o 
   7  17  11       11.74        5.15    187.16 o 
   8  17  11        0.98      118.05    423.56 o 
   9  17  11        3.91      -20.46    233.37 o 
  10  17  11       15.33      -70.75    439.00 o 
   1  18  11        0.28      118.14    462.87 o 
   2  18  11       24.59      108.94    439.49 o 
   3  18  11        5.03       11.61     32.09 o 
   4  18  11        3.21       -3.67     54.37 o 
   5  18  11        0.76      182.28    395.34 o 
   0   0  12      976.96      812.62    175.60 o 
   1   0  12     2133.50     1808.61    107.77 o 
   2   0  12     2136.36     2286.95    118.89 o 
   3   0  12      127.88      164.77    114.36 o 
   4   0  12     3483.67     3383.27    150.00 o 
   5   0  12       68.64      -94.11    190.10 o 
   6   0  12     2781.96     2972.88    223.17 o 
   7   0  12        1.52      149.05    185.85 o 
   8   0  12      283.94      345.27    194.87 o 
   9   0  12      127.16      132.12    139.25 o 
  10   0  12     1156.38     1160.11    158.96 o 
  11   0  12       22.60      -43.68    126.30 o 
  12   0  12       22.91      113.04    133.47 o 
  13   0  12      728.49      874.54    142.61 o 
  14   0  12        4.27       22.70    162.62 o 
  15   0  12      305.30      162.76    142.23 o 
  16   0  12     2312.84     2323.07    420.52 o 
  17   0  12      478.82      546.87    192.68 o 
  18   0  12      343.51      221.88    189.33 o 
  19   0  12      113.62      158.12    229.62 o 
  20   0  12       10.29      219.40    354.19 o 
  21   0  12        9.19      308.83    404.46 o 
  22   0  12       58.22      -32.07    108.09 o 
   1   1  12     1325.25     1356.59     68.70 o 
   2   1  12     2834.04     2824.22     88.10 o 
   3   1  12       75.47      102.22     28.54 o 
   4   1  12     3230.81     3312.73    106.68 o 
   5   1  12       20.80       81.87     65.99 o 
   6   1  12      118.01      189.74    114.37 o 
   7   1  12        2.10       46.44     70.29 o 
   8   1  12        5.28      110.76    116.76 o 
   9   1  12      318.10      269.34    163.01 o 
  10   1  12     2374.57     2360.20    144.00 o 
  11   1  12      275.20      251.80    100.23 o 
  12   1  12      697.22      523.21     97.99 o 
  13   1  12        4.52       86.53    111.54 o 
  14   1  12       85.05      162.13    108.88 o 
  15   1  12      198.02      190.48    119.33 o 
  16   1  12      624.61      562.74    118.48 o 
  17   1  12       29.78        9.89     44.40 o 
  18   1  12      220.66      374.68    145.23 o 
  19   1  12       35.78       80.99    149.85 o 
  20   1  12       44.10       22.11     94.67 o 
  21   1  12       10.46      233.74    285.94 o 
  22   1  12       38.23      270.21    515.40 o 
   0   2  12      704.87      758.61     82.08 o 
   1   2  12      201.24      179.46     57.05 o 
   2   2  12      970.03      924.60     26.79 o 
   3   2  12       76.00      109.26     29.00 o 
   4   2  12     1627.37     1559.44     61.76 o 
   5   2  12      114.23       93.93     62.65 o 
   6   2  12     2574.64     2448.78     88.37 o 
   7   2  12      543.39      492.57    124.94 o 
   8   2  12       87.31      190.62    122.11 o 
   9   2  12      317.05      267.69    132.23 o 
  10   2  12      354.86      345.85     96.73 o 
  11   2  12      602.00      472.28     94.77 o 
  12   2  12      307.17      259.69     93.97 o 
  13   2  12      702.13      630.08    101.91 o 
  14   2  12      449.40      431.80    105.93 o 
  15   2  12        1.18      199.67    110.31 o 
  16   2  12      313.17      298.40    124.08 o 
  17   2  12        8.62      201.26    134.13 o 
  18   2  12       14.22       91.57    153.98 o 
  19   2  12        0.00      108.51    134.05 o 
  20   2  12        8.97      269.36    225.61 o 
  21   2  12        3.04       80.76    240.84 o 
  22   2  12        8.91       44.04    429.40 o 
   1   3  12      611.39      643.58     65.26 o 
   2   3  12      434.36      512.50     33.03 o 
   3   3  12     1060.77     1121.69     40.92 o 
   4   3  12     2988.15     2876.25     75.92 o 
   5   3  12     1782.13     1742.34     69.09 o 
   6   3  12     1669.23     1568.94    208.06 o 
   7   3  12      169.69      163.98    190.77 o 
   8   3  12        3.41      -16.11     72.06 o 
   9   3  12     2849.16     2670.32    175.79 o 
  10   3  12      597.19      514.93    127.12 o 
  11   3  12     1922.98     1557.90    132.07 o 
  12   3  12       11.56      110.70    109.37 o 
  13   3  12      941.15      821.83    118.47 o 
  14   3  12      302.44      335.33    117.42 o 
  15   3  12        0.30        5.28     49.06 o 
  16   3  12     1185.06     1086.41    157.46 o 
  17   3  12        4.06      131.42    162.49 o 
  18   3  12      264.56      219.49    172.08 o 
  19   3  12       42.78      135.09    183.48 o 
  20   3  12      418.26      634.87    203.70 o 
  21   3  12       42.57       68.52    107.99 o 
  22   3  12        9.35      111.85    357.09 o 
   0   4  12     1002.60      943.26     91.27 o 
   1   4  12      101.66       89.77     44.23 o 
   2   4  12      202.04      167.76     39.50 o 
   3   4  12       38.18       47.51     43.67 o 
   4   4  12      311.22      258.37     47.82 o 
   5   4  12      492.54      496.38     64.86 o 
   6   4  12      385.35      319.20    189.30 o 
   7   4  12      166.05      168.03    101.18 o 
   8   4  12     2117.84     1983.15    123.22 o 
   9   4  12      815.73      773.80    176.39 o 
  10   4  12      134.40      -12.24     58.32 o 
  11   4  12      200.21       59.46     75.11 o 
  12   4  12        0.84       78.80    119.78 o 
  13   4  12       32.63      203.06    143.14 o 
  14   4  12      448.33      306.01    141.99 o 
  15   4  12      141.92      159.84    130.14 o 
  16   4  12      179.51       24.96    102.69 o 
  17   4  12       38.11       50.68     65.71 o 
  18   4  12        5.95       61.48    203.20 o 
  19   4  12       10.64       21.39    181.61 o 
  20   4  12       20.69      -17.72     54.61 o 
  21   4  12        3.19       50.99    151.56 o 
  22   4  12      123.99      219.42    416.18 o 
   1   5  12      137.21      165.30     47.01 o 
   2   5  12       85.18       23.69     44.93 o 
   3   5  12      116.29      126.88     58.81 o 
   4   5  12     5160.97     5373.56     92.10 o 
   5   5  12       10.98       26.39     48.64 o 
   6   5  12      673.22      775.61    168.39 o 
   7   5  12       29.01       74.81     92.09 o 
   8   5  12       48.11       35.66    124.49 o 
   9   5  12     1272.87     1016.81    125.27 o 
  10   5  12      736.85      678.79    108.45 o 
  11   5  12     1410.55     1179.55    130.48 o 
  12   5  12      256.17      189.70    119.57 o 
  13   5  12       43.82       64.81    111.14 o 
  14   5  12      100.99      163.69    139.64 o 
  15   5  12      215.91      271.95    147.19 o 
  16   5  12      294.40      354.43    149.25 o 
  17   5  12       39.31       43.74    152.40 o 
  18   5  12       22.66       45.09     94.23 o 
  19   5  12       21.77      203.76    181.34 o 
  20   5  12      372.82      421.98    209.43 o 
  21   5  12       42.75      108.68    248.07 o 
  22   5  12       48.26       85.29    435.44 o 
   0   6  12        7.43      -13.63     31.85 o 
   1   6  12     1288.69     1322.38     47.51 o 
   2   6  12      506.78      471.26     33.87 o 
   3   6  12      287.10      292.43     66.64 o 
   4   6  12       14.73       -9.65     58.44 o 
   5   6  12       51.21        6.37     78.03 o 
   6   6  12      420.09      428.22     69.60 o 
   7   6  12      259.36      216.13     96.88 o 
   8   6  12       56.39       33.16    133.62 o 
   9   6  12      349.42      311.52    104.15 o 
  10   6  12      136.04      -54.01     87.30 o 
  11   6  12       13.77       96.60    124.97 o 
  12   6  12      795.97      697.13    116.45 o 
  13   6  12       30.26      -32.12    136.15 o 
  14   6  12       23.95       37.98     90.89 o 
  15   6  12        3.84        8.49     33.30 o 
  16   6  12       50.69       10.00     64.53 o 
  17   6  12      192.06      183.30    159.27 o 
  18   6  12      317.30      355.81    172.42 o 
  19   6  12       10.24       41.54     78.16 o 
  20   6  12        5.96       14.19    182.09 o 
  21   6  12       31.31       26.17    136.38 o 
  22   6  12        9.84      133.55    462.76 o 
   1   7  12       15.13        7.14     16.16 o 
   2   7  12     1440.71     1459.30     63.96 o 
   3   7  12      319.64      326.82     64.63 o 
   4   7  12     2361.34     2357.81     85.23 o 
   5   7  12        5.27       92.50     72.02 o 
   6   7  12      153.79      152.96     71.08 o 
   7   7  12      188.68      137.92     63.55 o 
   8   7  12      100.43       34.55     51.82 o 
   9   7  12      363.70      315.29    105.23 o 
  10   7  12      870.55      770.41    118.57 o 
  11   7  12      466.38      462.95    124.61 o 
  12   7  12       35.21       -4.48     31.63 o 
  13   7  12        6.92       55.51    187.01 o 
  14   7  12       25.04       59.25    168.09 o 
  15   7  12      165.31      190.24    149.99 o 
  16   7  12      392.88      305.02    155.05 o 
  17   7  12        0.57        5.61    184.58 o 
  18   7  12       18.19      -19.23    112.51 o 
  19   7  12       64.25       -9.20     33.26 o 
  20   7  12       50.03      165.21    165.60 o 
  21   7  12        9.25      -41.64    315.53 o 
   0   8  12      613.15      601.06     52.14 o 
   1   8  12      988.05      902.56     53.39 o 
   2   8  12     2228.66     2326.72     65.56 o 
   3   8  12      647.11      661.94     63.66 o 
   4   8  12     1595.06     1575.88     58.10 o 
   5   8  12       73.67       22.98     26.37 o 
   6   8  12      295.55      217.33     62.00 o 
   7   8  12       63.20       53.52     46.36 o 
   8   8  12      291.77      330.13     64.29 o 
   9   8  12      195.37      165.09     76.45 o 
  10   8  12      224.11      192.97     93.64 o 
  11   8  12        2.76      -88.98     88.98 o 
  12   8  12      219.64      300.42    100.00 o 
  13   8  12       13.77       76.29    120.93 o 
  14   8  12       35.65       97.26    125.70 o 
  15   8  12      152.49       73.68     68.76 o 
  16   8  12       32.01      -18.91    150.09 o 
  17   8  12        0.01      -38.12     98.47 o 
  18   8  12      257.15      232.02    172.65 o 
  19   8  12       39.40      214.70    189.93 o 
  20   8  12        0.56      115.02    324.68 o 
  21   8  12       12.45      256.07    598.73 o 
   1   9  12      175.82       75.07     31.05 o 
   2   9  12        4.29       90.43     50.33 o 
   3   9  12      525.08      466.48     47.56 o 
   4   9  12     2636.32     2540.36     64.55 o 
   5   9  12        1.25       -7.14     18.33 o 
   6   9  12      495.35      340.73     64.78 o 
   7   9  12       89.67       51.98     47.33 o 
   8   9  12        3.00       -6.55     46.38 o 
   9   9  12     1734.22     1668.31     80.92 o 
  10   9  12      386.64      420.75     89.81 o 
  11   9  12      276.66      246.32     89.47 o 
  12   9  12      149.50      218.88    118.99 o 
  13   9  12        2.40       66.16    137.34 o 
  14   9  12       17.12      127.39    117.45 o 
  15   9  12       28.59      141.95    146.01 o 
  16   9  12       14.74      -14.53     22.28 o 
  17   9  12       29.52       54.71    178.57 o 
  18   9  12        0.34       47.35    171.06 o 
  19   9  12       18.71      134.46    208.52 o 
  20   9  12       21.57       26.60     85.25 o 
   0  10  12      668.70      654.70     88.17 o 
   1  10  12     1190.50     1146.63     66.43 o 
   2  10  12      107.65       91.42     63.68 o 
   3  10  12      381.92      351.61     58.26 o 
   4  10  12      706.56      680.03     65.12 o 
   5  10  12       17.22       10.46     23.54 o 
   6  10  12      418.69      356.25     67.45 o 
   7  10  12       52.29       -2.67     48.21 o 
   8  10  12       20.86       21.58     42.60 o 
   9  10  12      147.48       76.14     42.51 o 
  10  10  12       58.86      -31.58     67.06 o 
  11  10  12       25.71       71.17     80.00 o 
  12  10  12      349.33      348.27    104.70 o 
  13  10  12       84.85       58.39     50.21 o 
  14  10  12       22.98      157.29    143.74 o 
  15  10  12       17.55       44.85     72.69 o 
  16  10  12       12.73       99.92    146.56 o 
  17  10  12       27.75      112.47    162.81 o 
  18  10  12       81.78       71.67     60.94 o 
  19  10  12        1.71      -72.64    237.98 o 
   1  11  12       42.50      130.67     67.49 o 
   2  11  12       24.86       28.66     52.65 o 
   3  11  12      480.62      479.50     75.08 o 
   4  11  12      455.19      544.05     71.33 o 
   5  11  12       17.86       -6.68     65.95 o 
   6  11  12       21.20        6.15     73.79 o 
   7  11  12      140.79      173.71     81.94 o 
   8  11  12      100.69      190.01     98.87 o 
   9  11  12       10.28       -1.21     29.47 o 
  10  11  12      676.08      821.22     98.61 o 
  11  11  12        1.50        5.72     34.47 o 
  12  11  12       12.68       -1.99     82.43 o 
  13  11  12        8.33       30.35     46.99 o 
  14  11  12       69.04       39.64     59.99 o 
  15  11  12      176.24       57.32     75.58 o 
  16  11  12       45.66       93.58    111.29 o 
  17  11  12      137.73      232.88    191.74 o 
  18  11  12       30.78       41.00    479.07 o 
   0  12  12      401.10      313.93    120.44 o 
   1  12  12       38.97       32.94     78.63 o 
   2  12  12      186.00       33.17     61.37 o 
   3  12  12      258.82      204.57     96.88 o 
   4  12  12       93.68       65.59     48.34 o 
   5  12  12        7.25       65.94    124.30 o 
   6  12  12        9.66      -11.04     56.48 o 
   7  12  12      405.56      353.66    101.72 o 
   8  12  12      126.01       93.84    114.09 o 
   9  12  12       89.23      108.39    120.95 o 
  10  12  12       17.35       -0.19     50.77 o 
  11  12  12       11.34      -35.07    141.58 o 
  12  12  12      207.45      108.85    128.35 o 
  13  12  12       12.07       -3.75    162.53 o 
  14  12  12        8.22       -7.35    135.18 o 
  15  12  12        0.00      122.94    221.50 o 
  16  12  12       15.62       38.33     66.69 o 
  17  12  12        4.48       36.63    413.11 o 
   1  13  12        0.25       39.86    107.06 o 
   2  13  12       23.31       69.18    118.88 o 
   3  13  12      176.39      195.05    110.18 o 
   4  13  12      469.31      561.63    106.68 o 
   5  13  12      105.77       21.04     45.71 o 
   6  13  12       59.65      100.22    136.08 o 
   7  13  12       24.61       30.22     43.36 o 
   8  13  12       95.74      165.25    147.71 o 
   9  13  12        0.20      130.46    156.00 o 
  10  13  12      813.73      879.32    135.24 o 
  11  13  12       30.01       86.10    180.88 o 
  12  13  12      211.56      215.23    154.61 o 
  13  13  12        0.22      142.46    193.80 o 
  14  13  12       55.06       94.51    167.01 o 
  15  13  12        4.13       58.96    185.15 o 
  16  13  12       38.94       31.18     73.69 o 
   0  14  12       98.22       70.00    188.79 o 
   1  14  12       47.32      113.10    135.36 o 
   2  14  12      209.06      107.97     71.36 o 
   3  14  12       20.48       11.59    158.82 o 
   4  14  12       48.05        0.94     32.87 o 
   5  14  12       14.35        1.14     17.09 o 
   6  14  12       16.76      -29.71    142.81 o 
   7  14  12       33.46      -10.62     44.19 o 
   8  14  12        3.63       19.88     56.58 o 
   9  14  12      144.03      155.14    178.88 o 
  10  14  12       29.55        6.32     49.51 o 
  11  14  12       71.90      239.01    182.49 o 
  12  14  12       19.61       47.00    128.05 o 
  13  14  12        3.80       13.84    142.79 o 
  14  14  12        2.21       -6.70    187.32 o 
  15  14  12       14.75       -8.19    232.22 o 
   1  15  12       65.26      158.11    177.17 o 
   2  15  12       67.10       56.91     79.84 o 
   3  15  12       79.67      130.64    185.62 o 
   4  15  12      107.56      143.26    180.22 o 
   5  15  12       32.95      -39.88    157.18 o 
   6  15  12        5.58      -12.53     97.59 o 
   7  15  12        3.85       12.43     49.21 o 
   8  15  12       80.19      179.20    264.28 o 
   9  15  12        0.43      -59.30    134.01 o 
  10  15  12      110.76      131.61    149.43 o 
  11  15  12       58.30       23.25    130.86 o 
  12  15  12      221.51      368.80    303.21 o 
  13  15  12       86.76      102.31    409.58 o 
   0  16  12       63.46       72.02    355.42 o 
   1  16  12       23.63      149.09    237.08 o 
   2  16  12      232.02      479.08    228.27 o 
   3  16  12        0.01      122.67    188.72 o 
   4  16  12       48.36       -3.13    196.18 o 
   5  16  12      125.91      241.56    259.12 o 
   6  16  12      155.54      352.59    302.67 o 
   7  16  12       27.38        3.87    131.82 o 
   8  16  12      100.73      136.51    184.38 o 
   9  16  12      101.95      215.64    242.64 o 
  10  16  12        0.01     -141.24    175.73 o 
  11  16  12       98.80      -39.54    114.32 o 
   1  17  12        0.12       25.95    358.37 o 
   2  17  12       14.07      -73.28    605.42 o 
   3  17  12       15.42      153.96    292.35 o 
   4  17  12        2.77      109.26    302.11 o 
   5  17  12       10.74      126.29    282.34 o 
   6  17  12        1.04       -1.97     16.69 o 
   7  17  12        1.36       14.68    220.39 o 
   8  17  12        7.29      208.47    644.97 o 
   9  17  12        7.70       25.90    677.48 o 
   1  18  12       72.55      111.01    478.97 o 
   2  18  12       93.95      115.77    488.99 o 
   3  18  12        4.63       48.21    433.17 o 
   4  18  12        0.42       79.27    384.68 o 
   5  18  12        9.90       66.73    586.45 o 
   1   1  13        3.23       50.52     74.05 o 
   2   1  13     2677.30     2805.36     95.84 o 
   3   1  13       29.62       36.45     46.17 o 
   4   1  13      986.10      959.71     46.71 o 
   5   1  13      698.02      746.62     94.65 o 
   6   1  13      386.62      379.02     86.44 o 
   7   1  13       81.49      132.97     90.63 o 
   8   1  13      884.30     1196.83    192.52 o 
   9   1  13      195.85      199.79    135.53 o 
  10   1  13        0.05      -39.32    112.46 o 
  11   1  13      455.25      514.20    103.09 o 
  12   1  13       45.31       -3.06     46.71 o 
  13   1  13       54.51      111.12    101.22 o 
  14   1  13        4.41       40.60    122.25 o 
  15   1  13      243.78      103.98     70.58 o 
  16   1  13      235.64      373.09    125.99 o 
  17   1  13        3.55      176.64    139.61 o 
  18   1  13       33.21       92.04    128.52 o 
  19   1  13       66.82      158.49    170.39 o 
  20   1  13       24.07      165.04    228.96 o 
  21   1  13        0.19      114.06    319.66 o 
   0   2  13      895.94      935.05    133.64 o 
   1   2  13      641.49      722.58     70.65 o 
   2   2  13      100.27      115.05     63.53 o 
   3   2  13        5.80       31.66     21.22 o 
   4   2  13        9.68       -7.87     35.75 o 
   5   2  13      280.71      326.15     52.73 o 
   6   2  13      375.84      407.99     76.68 o 
   7   2  13       65.91       83.32    192.36 o 
   8   2  13        0.42       91.53    139.28 o 
   9   2  13      210.21      206.96    120.53 o 
  10   2  13      203.73      187.85    103.08 o 
  11   2  13     2125.85     2272.95    121.22 o 
  12   2  13      376.89      297.60    101.23 o 
  13   2  13        7.68       25.51     92.39 o 
  14   2  13        1.46      -10.49     54.02 o 
  15   2  13       70.44       71.95     72.97 o 
  16   2  13       31.96      -13.58     69.63 o 
  17   2  13        3.34       -2.19     20.55 o 
  18   2  13      104.39      270.85    158.50 o 
  19   2  13      298.16      333.62    188.74 o 
  20   2  13       74.46      273.54    236.68 o 
  21   2  13       10.49      227.98    267.50 o 
   1   3  13      263.39      444.68     65.01 o 
   2   3  13     1223.06     1341.05     45.57 o 
   3   3  13      897.19      879.41     38.94 o 
   4   3  13      230.16      238.12     45.72 o 
   5   3  13      803.49      816.13     52.98 o 
   6   3  13      895.46      908.36    160.29 o 
   7   3  13      629.22      781.09    205.04 o 
   8   3  13     1642.48     1822.83    226.67 o 
   9   3  13     1055.28      922.78    211.62 o 
  10   3  13      533.44      373.40    109.67 o 
  11   3  13       22.08       -4.36     50.39 o 
  12   3  13       68.53       41.85    107.85 o 
  13   3  13      872.45      831.19    144.03 o 
  14   3  13       52.17      131.09    136.72 o 
  15   3  13        6.39       66.27    131.87 o 
  16   3  13       31.41       15.17     52.49 o 
  17   3  13      164.88      151.10    164.45 o 
  18   3  13       20.55       19.15     59.95 o 
  19   3  13        0.00      138.07    207.53 o 
  20   3  13        0.35      264.83    265.99 o 
  21   3  13       48.85      121.87    245.74 o 
   0   4  13    15249.35    15369.68    199.23 o 
   1   4  13     3683.75     3728.42     89.48 o 
   2   4  13        0.08       35.33     40.16 o 
   3   4  13     1249.62     1201.10     48.04 o 
   4   4  13      137.01      150.95     43.61 o 
   5   4  13      564.13      544.39     66.91 o 
   6   4  13     1536.57     1458.32    212.83 o 
   7   4  13       26.39       77.07    196.22 o 
   8   4  13      673.91      657.16    177.69 o 
   9   4  13     1689.73     1607.30    151.27 o 
  10   4  13      395.33      315.32    115.58 o 
  11   4  13     1268.68     1487.49    133.87 o 
  12   4  13      414.39      300.00    114.96 o 
  13   4  13      409.25      328.51    133.69 o 
  14   4  13      824.06      974.80    137.73 o 
  15   4  13       30.28      -66.59     88.39 o 
  16   4  13       10.59       83.70    155.57 o 
  17   4  13        2.69      105.10    183.70 o 
  18   4  13        0.32       -6.12    118.64 o 
  19   4  13      171.49      265.86    219.49 o 
  20   4  13      293.90      485.73    187.33 o 
  21   4  13       32.08        2.76    238.07 o 
  22   4  13        4.29      132.11    485.99 o 
   1   5  13       11.41       91.17     57.89 o 
   2   5  13       14.04       63.35     36.36 o 
   3   5  13      115.13      189.85     64.11 o 
   4   5  13       49.22       39.70     35.50 o 
   5   5  13      104.73      116.71     74.96 o 
   6   5  13      394.18      437.21     78.22 o 
   7   5  13        0.44       84.94    193.29 o 
   8   5  13       19.35       19.47    144.10 o 
   9   5  13      448.19      255.72    147.91 o 
  10   5  13      452.65      334.48    118.10 o 
  11   5  13        7.27        5.70    103.11 o 
  12   5  13        0.03      -96.57     96.57 o 
  13   5  13       14.08       35.01    144.37 o 
  14   5  13        1.69       84.34    173.85 o 
  15   5  13      326.51      329.34    169.03 o 
  16   5  13      279.94      312.19    218.23 o 
  17   5  13      258.21      151.81    177.45 o 
  18   5  13        9.41        0.59    250.86 o 
  19   5  13       38.58      130.46    202.35 o 
  20   5  13        0.05      -15.03     94.80 o 
  21   5  13       41.85       11.83     92.57 o 
  22   5  13      123.82      361.84    455.33 o 
   0   6  13     8029.63     8299.21    205.14 o 
   1   6  13     2007.70     2030.73     56.08 o 
   2   6  13       78.33      103.57     32.69 o 
   3   6  13     1711.32     1697.98     77.36 o 
   4   6  13       84.56       70.28     60.76 o 
   5   6  13        3.85       76.66     75.43 o 
   6   6  13      294.00      306.32     68.88 o 
   7   6  13      827.29      831.02     99.79 o 
   8   6  13      602.84      379.64    135.66 o 
   9   6  13        6.19     -133.58    133.58 o 
  10   6  13      250.32      129.87     88.25 o 
  11   6  13      666.30      603.00    119.27 o 
  12   6  13       75.04       84.15    131.72 o 
  13   6  13        4.81       50.74    128.70 o 
  14   6  13      452.91      391.98    166.02 o 
  15   6  13        0.02      -37.51    149.22 o 
  16   6  13       51.93       25.14    103.23 o 
  17   6  13        6.60       28.72    158.83 o 
  18   6  13       38.37        2.50    165.92 o 
  19   6  13      116.61      275.61    183.12 o 
  20   6  13      238.00      206.23    256.94 o 
  21   6  13       12.95       87.31    258.29 o 
   1   7  13      157.11      176.65     39.29 o 
   2   7  13        2.22       34.02     24.63 o 
   3   7  13       20.35       56.96     39.75 o 
   4   7  13      275.72      225.62     66.23 o 
   5   7  13        0.61       20.51     66.11 o 
   6   7  13       34.10       32.90     45.40 o 
   7   7  13       41.81       65.98     58.14 o 
   8   7  13      557.91      415.96     92.94 o 
   9   7  13      309.23      266.91    109.44 o 
  10   7  13      431.32      341.07    112.56 o 
  11   7  13      150.43      154.95    151.37 o 
  12   7  13       95.87      101.76     67.98 o 
  13   7  13       52.31       42.67    101.75 o 
  14   7  13      498.36      643.69    172.16 o 
  15   7  13      306.15      215.09    190.32 o 
  16   7  13      175.17      184.76    172.57 o 
  17   7  13       57.71      261.87    167.69 o 
  18   7  13       53.90       90.86     97.93 o 
  19   7  13        8.55       11.77     31.28 o 
  20   7  13       16.08        0.73     37.41 o 
   0   8  13      131.37      166.60     60.60 o 
   1   8  13     2931.02     2991.43     70.83 o 
   2   8  13      445.16      398.72     55.00 o 
   3   8  13     1523.57     1391.06     61.74 o 
   4   8  13      938.73      842.78     67.73 o 
   5   8  13      177.80      161.16     54.31 o 
   6   8  13      286.48      112.93     63.18 o 
   7   8  13       78.46      145.15     65.04 o 
   8   8  13      817.00      663.00     83.87 o 
   9   8  13      419.84      348.44     87.17 o 
  10   8  13      121.56      121.22     97.60 o 
  11   8  13     1018.48      885.26    142.03 o 
  12   8  13      102.57        2.20     61.33 o 
  13   8  13       12.01       -2.90     95.80 o 
  14   8  13       50.68      -19.76     62.92 o 
  15   8  13       11.24       14.57    133.49 o 
  16   8  13       18.58        9.29    140.61 o 
  17   8  13       24.56      -31.37    124.73 o 
  18   8  13        0.68        1.52    187.75 o 
  19   8  13       60.48       79.25     94.58 o 
  20   8  13       82.20      318.97    439.95 o 
   1   9  13      814.98      814.21     58.92 o 
   2   9  13      207.04      171.63     52.09 o 
   3   9  13        1.05       -1.83     49.54 o 
   4   9  13      832.73      760.51     70.54 o 
   5   9  13      253.97      309.69     73.24 o 
   6   9  13       24.60       22.21     44.04 o 
   7   9  13       15.33        0.79     21.57 o 
   8   9  13     1909.47     1971.94     94.27 o 
   9   9  13      113.52       16.26     60.50 o 
  10   9  13       41.64       38.04     78.24 o 
  11   9  13       16.90       -3.30     45.47 o 
  12   9  13        4.92      -17.51     50.83 o 
  13   9  13        0.14        2.89     99.46 o 
  14   9  13      894.13      966.95    136.46 o 
  15   9  13      300.18      329.17    148.19 o 
  16   9  13       68.25       91.70    151.48 o 
  17   9  13       10.89      121.04    211.55 o 
  18   9  13       76.67       46.92    154.77 o 
  19   9  13        0.64      -16.68    339.76 o 
  20   9  13      175.81      183.71    589.57 o 
   0  10  13      307.28      238.50    102.76 o 
   1  10  13      238.49      193.10     65.33 o 
   2  10  13      295.72      261.61     67.12 o 
   3  10  13        7.47      -15.30     29.88 o 
   4  10  13        2.99       27.59     62.61 o 
   5  10  13       72.70      138.91     78.21 o 
   6  10  13      942.95      932.85     73.31 o 
   7  10  13        8.86       53.63     73.01 o 
   8  10  13        0.34       54.89    102.06 o 
   9  10  13      524.02      510.31     87.42 o 
  10  10  13      255.72      292.18     92.12 o 
  11  10  13        8.87       -2.58     97.37 o 
  12  10  13       13.43       19.84     47.77 o 
  13  10  13        0.53       16.80     40.59 o 
  14  10  13      122.36      102.17    123.66 o 
  15  10  13       73.88       45.05    148.25 o 
  16  10  13       29.57      134.42    180.63 o 
  17  10  13       44.75      222.36    223.20 o 
  18  10  13       16.77       35.26    208.04 o 
  19  10  13        3.97       51.90    708.89 o 
   1  11  13      240.75      224.70     74.65 o 
   2  11  13      145.45      168.75     83.12 o 
   3  11  13       23.43       63.89     80.87 o 
   4  11  13       39.59       19.55     23.08 o 
   5  11  13        0.01      -27.49     43.34 o 
   6  11  13        1.55       13.98     36.92 o 
   7  11  13       76.15       83.68     60.08 o 
   8  11  13      187.52      275.04     94.50 o 
   9  11  13        0.76       45.37     75.35 o 
  10  11  13        2.41      -37.00     78.47 o 
  11  11  13       48.59       48.56     81.61 o 
  12  11  13        8.70       45.08    109.46 o 
  13  11  13       68.35       82.80    131.98 o 
  14  11  13       41.27        7.20     37.76 o 
  15  11  13       23.76       49.49    117.14 o 
  16  11  13        2.68       19.97    113.66 o 
  17  11  13       11.27       82.56    279.06 o 
  18  11  13       68.90      -80.28    116.98 o 
   0  12  13      634.42      600.66    182.41 o 
   1  12  13      152.79      175.96     97.49 o 
   2  12  13        0.03       39.19     95.57 o 
   3  12  13      103.40       41.75     83.47 o 
   4  12  13       44.47       75.88    107.76 o 
   5  12  13       65.55       49.34     85.61 o 
   6  12  13      567.95      572.11     99.23 o 
   7  12  13       23.83       97.70    101.77 o 
   8  12  13      322.77      332.64    118.09 o 
   9  12  13      140.52      177.57    117.89 o 
  10  12  13        1.03       61.70    148.49 o 
  11  12  13      155.56      205.74    148.03 o 
  12  12  13        3.74       82.84    118.27 o 
  13  12  13      311.23      316.24    169.26 o 
  14  12  13      200.18      144.28    133.61 o 
  15  12  13       81.30      171.30    205.13 o 
  16  12  13       52.56      158.40    274.07 o 
  17  12  13        0.64       51.31    275.52 o 
   1  13  13      157.44       34.69     86.42 o 
   2  13  13      243.27      295.25    124.84 o 
   3  13  13       15.60       65.99    113.96 o 
   4  13  13       14.49       54.46    111.47 o 
   5  13  13        5.05      -45.87    103.68 o 
   6  13  13      290.74      132.79    108.82 o 
   7  13  13        0.14       -6.10     37.43 o 
   8  13  13       18.51       63.84    126.38 o 
   9  13  13       35.61      124.74    146.94 o 
  10  13  13      194.58      245.24    154.00 o 
  11  13  13       96.70       20.69     35.26 o 
  12  13  13       58.66       21.60     54.02 o 
  13  13  13       72.50       69.72    106.33 o 
  14  13  13       81.03      142.58    215.69 o 
  15  13  13        0.00       52.16    337.73 o 
  16  13  13       19.00       40.42    270.24 o 
   0  14  13      299.30      399.67    202.61 o 
   1  14  13       54.71       90.02    138.37 o 
   2  14  13       52.17      106.51    133.69 o 
   3  14  13       52.01      131.41    141.75 o 
   4  14  13        1.54       42.71    130.85 o 
   5  14  13       35.70       30.67    134.57 o 
   6  14  13      302.01      396.49    154.65 o 
   7  14  13      199.42      253.79    160.57 o 
   8  14  13       20.14       -8.37     75.60 o 
   9  14  13        5.97       95.23    164.21 o 
  10  14  13        0.36        4.99    117.58 o 
  11  14  13        4.76      127.44    180.50 o 
  12  14  13        2.42       57.46    177.62 o 
  13  14  13       35.32       48.90     99.92 o 
  14  14  13       31.13      107.47    292.11 o 
   1  15  13       54.04       98.32    208.61 o 
   2  15  13      275.84      280.54    169.51 o 
   3  15  13      103.03       59.06    117.94 o 
   4  15  13      210.81      381.92    194.92 o 
   5  15  13        9.81       53.68    130.66 o 
   6  15  13      679.56      723.08    200.28 o 
   7  15  13       25.81      -30.38     62.36 o 
   8  15  13        1.05       -8.33     25.67 o 
   9  15  13       24.92      -27.80     83.04 o 
  10  15  13       14.66       -4.49     78.77 o 
  11  15  13        0.99      105.73    299.98 o 
  12  15  13      259.28      415.40    346.31 o 
  13  15  13       25.39      -11.97    166.51 o 
   0  16  13        9.34       60.71    358.05 o 
   1  16  13       80.60      320.51    252.52 o 
   2  16  13        3.56     -144.64    425.02 o 
   3  16  13       14.08       76.18    128.58 o 
   4  16  13        0.96       48.38    203.07 o 
   5  16  13       43.27       89.03    240.55 o 
   6  16  13        2.17      123.67    256.03 o 
   7  16  13        3.01       50.90    241.16 o 
   8  16  13        0.04       22.17    259.01 o 
   9  16  13        2.79     -101.40    183.10 o 
  10  16  13       34.24       -1.59    201.26 o 
  11  16  13        2.20      -15.70    248.74 o 
   1  17  13        4.20      -39.86    295.70 o 
   2  17  13       34.86       99.96    390.46 o 
   3  17  13        2.26       10.94    353.77 o 
   4  17  13        0.26      186.55    303.80 o 
   5  17  13        1.37      111.22    301.68 o 
   6  17  13       11.46       40.73    554.59 o 
   7  17  13        0.61     -150.45    774.32 o 
   8  17  13       19.11      -16.07   2091.69 o 
   2  18  13       16.18       32.64   1184.37 o 
   3  18  13       11.04       98.58    514.36 o 
   0   0  14    15727.49    15951.34    357.20 o 
   1   0  14     1020.17     1148.38    122.22 o 
   2   0  14     1204.83     1093.48    113.84 o 
   3   0  14     1049.23     1086.44    114.01 o 
   4   0  14     2624.32     2255.27    235.25 o 
   5   0  14       58.36       76.19    136.37 o 
   6   0  14     4435.96     4452.98    276.57 o 
   7   0  14     3470.48     3664.39    259.54 o 
   8   0  14      860.42      994.74    223.45 o 
   9   0  14       18.58       88.72    179.00 o 
  10   0  14      245.66      177.28    191.31 o 
  11   0  14       17.27      153.65    127.17 o 
  12   0  14      742.28      790.35    145.12 o 
  13   0  14      662.79      753.76    145.37 o 
  14   0  14      341.33      163.05    149.39 o 
  15   0  14      128.99      209.12    171.22 o 
  16   0  14      679.66      803.83    179.40 o 
  17   0  14      588.85      861.00    230.14 o 
  18   0  14        8.80      -14.55     59.75 o 
  19   0  14      359.10      628.33    250.11 o 
  20   0  14      487.04      684.95    272.07 o 
  21   0  14      101.97      225.58    538.57 o 
   1   1  14      891.07      887.20     87.76 o 
   2   1  14        2.58      106.43     77.69 o 
   3   1  14      189.45      282.47     74.58 o 
   4   1  14      451.43      470.55     29.71 o 
   5   1  14      892.29      809.19     70.08 o 
   6   1  14       52.23       86.35     88.26 o 
   7   1  14       12.10       -6.80     94.83 o 
   8   1  14      204.67      163.75    108.11 o 
   9   1  14       37.35      -11.35     19.92 o 
  10   1  14     1005.92     1043.43    132.89 o 
  11   1  14        8.44       87.80     94.15 o 
  12   1  14       16.89      -72.31    104.94 o 
  13   1  14       10.99       14.99     47.81 o 
  14   1  14       12.33        7.97     90.57 o 
  15   1  14      289.91      376.14    134.61 o 
  16   1  14      122.93      216.02    131.92 o 
  17   1  14       54.58      106.65    130.25 o 
  18   1  14      111.57      192.94    164.77 o 
  19   1  14       63.84       50.66     95.87 o 
  20   1  14       20.37       83.13    159.45 o 
  21   1  14        0.84       89.51    269.97 o 
   0   2  14     8315.21     8467.56    164.91 o 
   1   2  14       14.85      101.64     73.81 o 
   2   2  14       47.11      150.05     82.60 o 
   3   2  14       38.76        8.30     42.20 o 
   4   2  14      885.46      844.95     40.33 o 
   5   2  14       23.43       76.19     55.20 o 
   6   2  14      177.00      140.58     74.10 o 
   7   2  14     3191.20     3523.17    269.83 o 
   8   2  14      276.41      230.98    148.61 o 
   9   2  14        6.74       90.51    199.56 o 
  10   2  14      193.88       23.69     67.68 o 
  11   2  14      379.56      257.36     90.80 o 
  12   2  14        1.06       20.87     61.64 o 
  13   2  14      875.60      926.78    116.88 o 
  14   2  14      105.31       49.24     87.40 o 
  15   2  14      134.14       90.07    116.98 o 
  16   2  14       33.89       39.07    128.56 o 
  17   2  14       33.54      244.44    185.31 o 
  18   2  14        0.44        4.62    114.49 o 
  19   2  14       26.49      126.63    224.16 o 
  20   2  14      105.05      198.88    217.41 o 
  21   2  14       70.08      246.24    320.40 o 
   1   3  14     4979.01     5246.81    101.37 o 
   2   3  14      329.02      371.28     67.31 o 
   3   3  14     2420.28     2469.83     71.02 o 
   4   3  14        4.87       86.60     40.55 o 
   5   3  14     8144.33     8317.85    144.68 o 
   6   3  14        4.37      122.46    196.60 o 
   7   3  14      393.55      479.55    185.05 o 
   8   3  14      115.34      201.96    186.32 o 
   9   3  14       47.65       60.68    174.91 o 
  10   3  14       13.81       72.84    154.83 o 
  11   3  14       68.45       23.09     58.73 o 
  12   3  14       14.21       43.94     47.96 o 
  13   3  14      477.83      561.72    128.74 o 
  14   3  14      162.77      148.58    135.17 o 
  15   3  14     1019.37     1170.71    239.41 o 
  16   3  14        0.20        1.13     73.44 o 
  17   3  14        1.33      134.46    212.36 o 
  18   3  14      193.13      309.52    200.76 o 
  19   3  14      565.82      615.36    229.74 o 
  20   3  14       11.89      101.54    250.88 o 
  21   3  14       92.87      123.27    405.12 o 
   0   4  14     5246.27     5416.26    149.44 o 
   1   4  14      898.41     1052.93     77.51 o 
   2   4  14      929.55     1011.11     61.58 o 
   3   4  14      239.75      189.85     43.22 o 
   4   4  14      134.34      115.96     28.46 o 
   5   4  14        2.17       32.82     26.00 o 
   6   4  14      401.41      344.11     77.32 o 
   7   4  14       94.15       73.99    189.80 o 
   8   4  14       30.51       55.45    169.62 o 
   9   4  14      233.74      118.78    200.90 o 
  10   4  14      163.44      -10.14    118.64 o 
  11   4  14       45.52      -13.21     88.20 o 
  12   4  14       81.45       61.77     91.37 o 
  13   4  14       12.07        7.18    150.43 o 
  14   4  14       67.40       44.08    121.16 o 
  15   4  14       10.66       40.32     74.58 o 
  16   4  14       92.33       77.97    184.31 o 
  17   4  14      140.77      241.41    174.40 o 
  18   4  14      126.54      277.87    277.95 o 
  19   4  14       20.27       28.93     92.71 o 
  20   4  14       10.91      153.74    252.61 o 
  21   4  14      137.48      229.01    416.79 o 
  22   4  14        8.81      231.29    532.13 o 
   1   5  14     3641.89     3814.46     91.53 o 
   2   5  14        1.01       41.63     55.87 o 
   3   5  14      288.70      269.11     54.82 o 
   4   5  14      373.22      390.02     63.86 o 
   5   5  14     1204.12     1227.48     69.35 o 
   6   5  14      186.91      190.80     75.43 o 
   7   5  14        0.20        7.64     65.66 o 
   8   5  14      469.74      437.05    184.05 o 
   9   5  14      710.10      685.83    144.93 o 
  10   5  14      643.86      400.71    129.45 o 
  11   5  14      168.77      223.01    139.46 o 
  12   5  14       26.10       13.76    148.82 o 
  13   5  14       37.92      -33.07     96.49 o 
  14   5  14       86.24       63.57    118.77 o 
  15   5  14      894.14      924.58    152.70 o 
  16   5  14       70.03      163.16    210.06 o 
  17   5  14      184.13      350.45    217.39 o 
  18   5  14        0.80      -26.29     85.96 o 
  19   5  14      702.72      893.10    239.82 o 
  20   5  14       29.85       98.85    247.03 o 
  21   5  14       13.34       34.22    491.64 o 
   0   6  14      429.53      273.19     95.61 o 
   1   6  14        6.10       36.04     43.51 o 
   2   6  14      102.26      141.12     35.33 o 
   3   6  14       21.90       -9.69     34.62 o 
   4   6  14      324.34      263.35     66.99 o 
   5   6  14      259.62      275.44     67.70 o 
   6   6  14      297.92      240.76     68.58 o 
   7   6  14      444.04      501.44     91.62 o 
   8   6  14      623.93      779.95    181.27 o 
   9   6  14       26.44       37.48    103.76 o 
  10   6  14       53.52       52.69    100.47 o 
  11   6  14       61.33      -17.65     49.70 o 
  12   6  14      358.35      299.82    140.58 o 
  13   6  14      155.00      148.10    152.05 o 
  14   6  14       10.60        2.36     36.78 o 
  15   6  14       35.26      114.42    169.93 o 
  16   6  14      218.70      259.74    199.75 o 
  17   6  14       27.15        3.03     39.29 o 
  18   6  14       65.34      212.17    195.09 o 
  19   6  14        1.78        4.73     67.31 o 
  20   6  14        3.91       19.90    217.37 o 
   1   7  14      260.76      241.60     41.75 o 
   2   7  14        5.94       -6.05     38.24 o 
   3   7  14      581.00      605.94     62.67 o 
   4   7  14     1740.28     1808.67     78.52 o 
   5   7  14      896.29      879.96     77.62 o 
   6   7  14      274.53      125.81     64.41 o 
   7   7  14       15.78        1.21     77.19 o 
   8   7  14        8.66       39.84     98.35 o 
   9   7  14      264.95      296.06    107.08 o 
  10   7  14       80.80       -4.83     65.66 o 
  11   7  14       50.41      -58.04    113.61 o 
  12   7  14      196.98      181.15    136.48 o 
  13   7  14        8.39      -35.10    181.55 o 
  14   7  14       45.15      227.88    204.55 o 
  15   7  14      608.02      668.72    193.01 o 
  16   7  14      209.17      254.85    172.31 o 
  17   7  14       55.70       87.31    210.79 o 
  18   7  14       57.42       17.26    140.24 o 
  19   7  14       81.85      267.20    219.62 o 
  20   7  14       95.38       97.08    330.25 o 
   0   8  14     1621.30     1560.44     66.32 o 
   1   8  14      220.08      278.88     58.97 o 
   2   8  14      285.96      347.93     57.59 o 
   3   8  14       22.94       -8.58     11.30 o 
   4   8  14       48.96      -19.49     35.79 o 
   5   8  14      705.51      700.22     71.03 o 
   6   8  14     2296.93     2217.17     84.09 o 
   7   8  14     1493.16     1639.90     81.54 o 
   8   8  14     1350.86     1319.51    103.31 o 
   9   8  14      106.31      145.76    108.85 o 
  10   8  14       76.78      118.95    108.29 o 
  11   8  14      180.41      155.92    108.42 o 
  12   8  14      611.22      594.16    159.41 o 
  13   8  14      200.08      126.83    180.59 o 
  14   8  14       11.34        0.40     45.84 o 
  15   8  14      445.59      722.52    151.88 o 
  16   8  14       13.27       -6.65    126.99 o 
  17   8  14       17.52       97.89    215.47 o 
  18   8  14      114.73       14.52     80.93 o 
  19   8  14        0.18       49.18    239.87 o 
  20   8  14       91.04      -18.55    161.00 o 
   1   9  14       88.90       58.19     44.76 o 
   2   9  14        2.19        5.92     33.50 o 
   3   9  14      753.49      751.59     64.66 o 
   4   9  14        1.94       47.57     69.64 o 
   5   9  14       52.65       68.86     77.85 o 
   6   9  14      100.01      140.31     79.11 o 
   7   9  14      237.49      259.44     78.30 o 
   8   9  14      285.52      270.34     90.77 o 
   9   9  14       28.90       14.86     51.28 o 
  10   9  14     1022.35      990.19     91.68 o 
  11   9  14       65.89      136.79     98.56 o 
  12   9  14      313.59      246.27    110.92 o 
  13   9  14      114.86      123.01    102.18 o 
  14   9  14       75.76      106.94    146.58 o 
  15   9  14        9.10       13.71     83.52 o 
  16   9  14       77.71      251.52    167.07 o 
  17   9  14        6.70      110.39    211.87 o 
  18   9  14        0.09       97.21    133.50 o 
  19   9  14        1.63       33.96    518.61 o 
   0  10  14      673.17      639.57    112.15 o 
   1  10  14      790.96      753.91     76.70 o 
   2  10  14       78.54       92.03     58.04 o 
   3  10  14      487.09      481.61     71.60 o 
   4  10  14       21.93       17.17     22.13 o 
   5  10  14      570.42      406.98     75.77 o 
   6  10  14       45.22       95.73     79.99 o 
   7  10  14     2599.67     2673.09     96.12 o 
   8  10  14       79.31      149.91     90.61 o 
   9  10  14      339.37      313.01     99.91 o 
  10  10  14      245.79      290.68    101.65 o 
  11  10  14       16.30        7.48     78.31 o 
  12  10  14       14.48       15.31     37.27 o 
  13  10  14      171.23      272.89    126.53 o 
  14  10  14        5.23        2.32     48.37 o 
  15  10  14       13.01       10.21     66.09 o 
  16  10  14       10.92       27.80     79.92 o 
  17  10  14       24.87      167.03    232.14 o 
  18  10  14        0.09      122.45    348.28 o 
   1  11  14      411.51      473.95     94.18 o 
   2  11  14       49.61      114.07     75.85 o 
   3  11  14       38.99       25.02     31.84 o 
   4  11  14      148.01      107.15     77.14 o 
   5  11  14       65.78      140.84     84.62 o 
   6  11  14       16.35        6.54     35.99 o 
   7  11  14       20.74       29.12     77.52 o 
   8  11  14        3.73       -9.56     82.52 o 
   9  11  14      246.32      297.18    108.21 o 
  10  11  14      361.58      431.36    111.59 o 
  11  11  14        2.77      117.88    107.21 o 
  12  11  14        4.69       18.76     59.30 o 
  13  11  14      262.03      227.66    113.69 o 
  14  11  14        0.66       19.29     88.54 o 
  15  11  14       10.94      104.54    121.71 o 
  16  11  14        1.11      -67.64    201.29 o 
  17  11  14       30.43     -145.31    431.82 o 
   0  12  14       10.83       -7.58     19.54 o 
   1  12  14       90.19        6.53     85.58 o 
   2  12  14       42.94       66.18     94.35 o 
   3  12  14      168.65      233.13    106.51 o 
   4  12  14       14.55       -4.23     64.28 o 
   5  12  14      115.53       64.98     82.25 o 
   6  12  14       55.01       48.08    109.25 o 
   7  12  14       30.65      -29.62     94.90 o 
   8  12  14        0.05       -5.55     94.50 o 
   9  12  14       36.74      192.49    157.77 o 
  10  12  14       64.45       48.18     65.58 o 
  11  12  14        2.43       21.15     66.42 o 
  12  12  14      201.03      256.93    158.50 o 
  13  12  14       11.32      102.78    168.05 o 
  14  12  14       27.62      124.04    197.41 o 
  15  12  14       61.58       12.92    176.24 o 
  16  12  14        2.50        0.63    244.67 o 
   1  13  14      179.18      162.43    144.03 o 
   2  13  14        1.10        9.72     56.93 o 
   3  13  14       69.44      230.73    144.72 o 
   4  13  14       99.87       69.39     94.48 o 
   5  13  14      196.50      303.89    149.96 o 
   6  13  14       95.99      237.75    157.99 o 
   7  13  14        3.20      -18.61     80.64 o 
   8  13  14       10.02       27.40    134.24 o 
   9  13  14       72.45      173.65    143.09 o 
  10  13  14       30.30      108.58    166.50 o 
  11  13  14       22.21       41.54    159.36 o 
  12  13  14        3.05      136.04    165.80 o 
  13  13  14       82.42       19.31     53.12 o 
  14  13  14        1.17       87.52    220.52 o 
  15  13  14       47.02       99.29    273.35 o 
   0  14  14        6.15      122.63    232.93 o 
   1  14  14        7.25       -3.62    162.93 o 
   2  14  14       69.10       30.42     82.98 o 
   3  14  14        1.74      103.46    159.07 o 
   4  14  14       70.23      107.82    172.96 o 
   5  14  14        0.00        4.42    175.90 o 
   6  14  14       10.85       -2.45    125.55 o 
   7  14  14        6.80       -8.93    151.37 o 
   8  14  14       10.34       54.09     54.56 o 
   9  14  14        2.65       25.46    134.05 o 
  10  14  14       16.54       88.36    223.16 o 
  11  14  14      102.15      152.01    223.81 o 
  12  14  14       18.64      183.25    256.49 o 
  13  14  14        0.86      101.42    268.69 o 
  14  14  14        4.98      118.78    315.46 o 
   1  15  14      147.24        7.61     65.50 o 
   2  15  14        5.45     -135.21    330.74 o 
   3  15  14       57.07      189.49    194.73 o 
   4  15  14        1.01      -10.26    143.54 o 
   5  15  14      523.76      645.13    205.96 o 
   6  15  14        0.63      -89.40    210.50 o 
   7  15  14      206.09      323.50    260.67 o 
   8  15  14        4.88       55.28    150.35 o 
   9  15  14       51.49      138.35    234.57 o 
  10  15  14        0.71        2.81     67.15 o 
  11  15  14      173.37      294.89    300.31 o 
  12  15  14       65.43      214.46    569.81 o 
   0  16  14      298.99      412.00    377.39 o 
   1  16  14        7.59       67.83    400.90 o 
   2  16  14      118.41      151.12    296.64 o 
   3  16  14       41.82       -0.03     90.32 o 
   4  16  14      111.25      190.15    232.80 o 
   5  16  14        0.89       13.53     42.78 o 
   6  16  14      332.47      370.27    258.46 o 
   7  16  14       79.15      -12.51    281.91 o 
   8  16  14       51.21      255.61    395.22 o 
   9  16  14        0.10      -32.47    372.68 o 
   1  17  14        0.22       60.53    443.90 o 
   2  17  14       10.18       21.09    431.26 o 
   3  17  14        0.23      -13.31   1052.63 o 
   4  17  14       10.05       70.16    364.83 o 
   5  17  14       10.52        6.38    480.83 o 
   6  17  14        0.01       14.42    638.19 o 
   1   1  15      225.12      154.97     82.90 o 
   2   1  15       65.56      174.66     85.21 o 
   3   1  15     3131.45     3171.96    107.60 o 
   4   1  15     1855.01     1896.82     56.45 o 
   5   1  15       10.66        0.02     34.59 o 
   6   1  15       13.00       -3.99     44.18 o 
   7   1  15     1741.39     1504.73    156.91 o 
   8   1  15      249.83      233.95    121.46 o 
   9   1  15     4628.17     4589.48    199.10 o 
  10   1  15      280.21      241.30    124.09 o 
  11   1  15     1606.20     1757.21    117.48 o 
  12   1  15        7.02       13.43     73.16 o 
  13   1  15      114.62      290.81    152.82 o 
  14   1  15       74.50       80.01    107.18 o 
  15   1  15        4.31       75.21    129.79 o 
  16   1  15       57.34      190.42    149.64 o 
  17   1  15        1.74      -16.19    153.99 o 
  18   1  15      172.64      382.69    174.26 o 
  19   1  15      100.93      232.16    192.49 o 
  20   1  15        9.37       56.48    179.61 o 
  21   1  15       31.07      -54.31    168.30 o 
   0   2  15     1511.99     1610.96    126.76 o 
   1   2  15      103.79      140.45     78.16 o 
   2   2  15     2499.26     2651.25    100.58 o 
   3   2  15      101.87      170.95     91.82 o 
   4   2  15        1.82       75.00     37.59 o 
   5   2  15     1007.48     1096.11     67.43 o 
   6   2  15       99.69       56.49    188.42 o 
   7   2  15      590.57      547.17    173.54 o 
   8   2  15      277.27      300.17    181.22 o 
   9   2  15      247.68      151.34    196.13 o 
  10   2  15        0.93       62.25    203.65 o 
  11   2  15      712.44      841.99    131.59 o 
  12   2  15      112.55      155.88    138.00 o 
  13   2  15      265.15      259.85    140.83 o 
  14   2  15       37.86      104.15    154.50 o 
  15   2  15      596.74      612.91    155.14 o 
  16   2  15       26.89        4.43     46.51 o 
  17   2  15      228.98      301.89    190.25 o 
  18   2  15       40.51      200.04    200.48 o 
  19   2  15      237.96      358.24    255.51 o 
  20   2  15        2.53       28.37    208.04 o 
  21   2  15        9.71       86.83    451.69 o 
   1   3  15     1003.42     1095.77     84.20 o 
   2   3  15       53.80      124.16     80.56 o 
   3   3  15     1900.43     1931.01     73.90 o 
   4   3  15     1878.44     1868.11     58.07 o 
   5   3  15     3252.65     3314.45     75.21 o 
   6   3  15       12.82      -32.19     40.93 o 
   7   3  15      718.11      563.38    194.66 o 
   8   3  15      315.39      326.09    215.88 o 
   9   3  15     3765.42     3488.74    254.19 o 
  10   3  15        3.03      152.51    147.77 o 
  11   3  15      825.01      853.79    138.74 o 
  12   3  15      503.94      358.59    130.11 o 
  13   3  15        5.92      112.27    123.38 o 
  14   3  15      770.23      705.42    142.88 o 
  15   3  15      150.32      -19.71     80.24 o 
  16   3  15        0.88      215.44    193.87 o 
  17   3  15       29.83      158.30    190.05 o 
  18   3  15      461.93      674.19    219.60 o 
  19   3  15        1.54      118.21    274.09 o 
  20   3  15      554.56      663.57    274.82 o 
  21   3  15      202.48      190.62    475.44 o 
   0   4  15     2859.48     2735.81    135.96 o 
   1   4  15       58.00       41.05     39.85 o 
   2   4  15     2478.42     2482.91     92.37 o 
   3   4  15     3977.32     3952.35     66.09 o 
   4   4  15       11.77        0.63     41.73 o 
   5   4  15      211.44      253.73     68.29 o 
   6   4  15      313.54      384.69     76.23 o 
   7   4  15        0.13       75.33    105.97 o 
   8   4  15      280.07      244.19    205.92 o 
   9   4  15     2039.27     1994.40    206.20 o 
  10   4  15        0.06      -27.74     91.59 o 
  11   4  15      315.37      308.08    123.21 o 
  12   4  15      891.83      794.54    132.89 o 
  13   4  15      173.22      388.31    136.15 o 
  14   4  15      110.55       95.23    110.28 o 
  15   4  15      625.92      600.55    173.65 o 
  16   4  15      361.90      474.23    193.29 o 
  17   4  15        0.61       -1.94     37.48 o 
  18   4  15      110.81      336.57    224.45 o 
  19   4  15      102.64      374.79    227.78 o 
  20   4  15       11.58       31.77    163.09 o 
  21   4  15       12.20       20.42    441.41 o 
   1   5  15      635.62      588.66     71.73 o 
   2   5  15      235.56      248.81     58.73 o 
   3   5  15     2630.73     2630.02     64.87 o 
   4   5  15      352.78      234.26     51.73 o 
   5   5  15      423.51      406.34     74.71 o 
   6   5  15       13.77      107.60    105.54 o 
   7   5  15      222.15      232.79     84.24 o 
   8   5  15      109.36      111.13    130.24 o 
   9   5  15       32.77     -115.13    130.30 o 
  10   5  15      109.11      178.67    137.26 o 
  11   5  15      183.46      183.19    151.96 o 
  12   5  15        0.97       70.78    132.56 o 
  13   5  15       58.72       92.37    123.35 o 
  14   5  15       81.60       89.58    162.74 o 
  15   5  15        5.85       67.62     67.98 o 
  16   5  15       15.91       44.99    160.36 o 
  17   5  15      181.70      295.12    228.24 o 
  18   5  15        9.59       82.83    233.97 o 
  19   5  15       80.23      363.84    261.56 o 
  20   5  15       42.36      143.11    341.64 o 
   0   6  15        7.30      104.38    107.71 o 
   1   6  15      141.71       80.78     44.88 o 
   2   6  15       17.40       11.02     38.05 o 
   3   6  15      541.75      514.93     62.93 o 
   4   6  15      554.99      502.34     65.51 o 
   5   6  15       69.02       84.02     65.56 o 
   6   6  15      196.76      213.77     90.05 o 
   7   6  15      547.03      563.01     94.15 o 
   8   6  15       27.93       56.74     65.62 o 
   9   6  15       16.60        6.62    122.56 o 
  10   6  15      538.48      400.95    128.01 o 
  11   6  15       34.55      156.79    193.09 o 
  12   6  15      151.98       75.01    170.01 o 
  13   6  15       11.17       26.36    143.17 o 
  14   6  15        4.92      101.55    169.83 o 
  15   6  15       13.57       40.81     82.36 o 
  16   6  15       66.88      270.08    211.08 o 
  17   6  15       36.29      170.15    270.90 o 
  18   6  15       99.92      118.96    220.13 o 
  19   6  15      188.72      110.08    154.16 o 
  20   6  15       27.75       71.41    429.41 o 
   1   7  15       76.06       55.17     61.18 o 
   2   7  15      876.24      861.65     65.11 o 
   3   7  15     4289.80     4516.31    100.18 o 
   4   7  15       33.64       97.85     68.58 o 
   5   7  15      332.05      360.36     76.00 o 
   6   7  15      373.54      480.47     83.12 o 
   7   7  15        0.46       48.23     74.04 o 
   8   7  15        0.40       20.69     77.33 o 
   9   7  15      340.89      363.60     97.91 o 
  10   7  15       10.12       25.10     76.84 o 
  11   7  15      287.91      362.51    132.13 o 
  12   7  15       48.53      -60.61    118.60 o 
  13   7  15       71.38       54.90     90.85 o 
  14   7  15        1.21       63.55    145.02 o 
  15   7  15        0.29      119.19    205.28 o 
  16   7  15        0.00       53.79    215.27 o 
  17   7  15       87.19        0.25    115.39 o 
  18   7  15        0.03       -8.80     32.82 o 
  19   7  15        6.70       42.48    266.48 o 
   0   8  15     1432.80     1379.36     99.03 o 
   1   8  15      273.05      210.99     67.60 o 
   2   8  15      192.09      154.43     57.03 o 
   3   8  15      201.75      218.08     63.64 o 
   4   8  15      673.63      672.09     65.44 o 
   5   8  15       73.60       47.21     49.16 o 
   6   8  15        1.61       12.53     28.00 o 
   7   8  15        0.43      -17.50     84.28 o 
   8   8  15       99.56       88.61     96.38 o 
   9   8  15       23.28       32.26    104.00 o 
  10   8  15        2.88       50.73     40.63 o 
  11   8  15        7.53       -6.59     76.77 o 
  12   8  15       78.33      183.33    147.83 o 
  14   8  15      108.33      139.02    236.37 o 
  15   8  15        1.21       62.78    240.79 o 
  16   8  15        0.57       -7.05     35.78 o 
  17   8  15       68.84       20.94     36.76 o 
  18   8  15        0.68       66.91    182.17 o 
  19   8  15       29.32      202.31    394.97 o 
   1   9  15     1266.34     1221.81    113.49 o 
   2   9  15       55.88       52.30     40.32 o 
   3   9  15     1927.27     2131.12     80.41 o 
   4   9  15      186.84      221.41     86.48 o 
   5   9  15      333.00      295.59     83.03 o 
   6   9  15       99.69      131.43     78.98 o 
   7   9  15       71.29      164.50     87.85 o 
   8   9  15        0.53       46.26    110.67 o 
   9   9  15      163.71      204.92     97.48 o 
  10   9  15      728.00      647.63    106.27 o 
  11   9  15     1416.67     1630.31    102.33 o 
  12   9  15       84.28       57.36     61.42 o 
  13   9  15       38.50       36.07    104.39 o 
  14   9  15       16.73       68.94    127.77 o 
  15   9  15       14.47        5.57     78.87 o 
  16   9  15        0.66      107.90    180.43 o 
  17   9  15       20.39       13.45     64.95 o 
  18   9  15        1.36        0.11     50.30 o 
  19   9  15        8.03      184.17    590.27 o 
   0  10  15     1006.05      996.99    124.44 o 
   1  10  15      104.29      100.36     85.10 o 
   2  10  15       73.18      109.52     84.58 o 
   3  10  15       38.63       46.40     37.10 o 
   4  10  15        3.84       -9.97     59.75 o 
   5  10  15       71.54       28.35     26.96 o 
   6  10  15       27.69       39.09     99.82 o 
   7  10  15       61.33       53.18     87.75 o 
   8  10  15        0.70       11.65     20.16 o 
   9  10  15       23.20      106.26     87.26 o 
  10  10  15        7.22       41.84     41.99 o 
  11  10  15       12.22        0.08     20.39 o 
  12  10  15        1.27       15.57     93.18 o 
  13  10  15       36.07      144.09    132.82 o 
  14  10  15       65.00       83.89    158.77 o 
  15  10  15        1.17       54.75    168.67 o 
  16  10  15        0.44      -16.49     52.48 o 
  17  10  15        9.43      -69.56    244.89 o 
  18  10  15        0.30       57.62    731.87 o 
   1  11  15      235.89      160.50     75.40 o 
   2  11  15       36.04      108.99    104.19 o 
   3  11  15      998.20      964.45     97.56 o 
   4  11  15      101.12      117.98     74.32 o 
   5  11  15       29.69        2.68     32.65 o 
   6  11  15       18.27       36.69    100.71 o 
   7  11  15       10.34       36.88    105.81 o 
   8  11  15        6.98       82.29     68.41 o 
   9  11  15      452.91      566.26    112.47 o 
  10  11  15      194.84      293.84    116.82 o 
  11  11  15      664.69      730.47    128.79 o 
  12  11  15        1.42       67.73     77.96 o 
  13  11  15      151.70      209.97    149.16 o 
  14  11  15        9.44       35.97    187.62 o 
  15  11  15       14.78       47.53    164.53 o 
  16  11  15       22.56     -185.70   1284.50 o 
   0  12  15       76.10        8.01     45.88 o 
   1  12  15      404.38      419.79    144.92 o 
   2  12  15      115.71       74.93     82.81 o 
   3  12  15      285.60      318.34    116.16 o 
   4  12  15       15.62       14.96    103.93 o 
   5  12  15      137.11      260.31    134.47 o 
   6  12  15      382.65      360.00    143.93 o 
   7  12  15       50.68       50.68    110.07 o 
   8  12  15      209.58      254.73    160.81 o 
   9  12  15      142.92      199.98    153.90 o 
  10  12  15       83.11      116.79    152.54 o 
  11  12  15      561.89      647.84    165.67 o 
  12  12  15      105.90      153.89    188.04 o 
  13  12  15      136.35      301.48    203.97 o 
  14  12  15       43.35      -15.23    244.97 o 
  15  12  15       88.71       46.92    429.03 o 
   1  13  15        6.01       42.29    238.81 o 
   2  13  15      323.14      313.35    182.70 o 
   3  13  15       18.46      -26.53    140.36 o 
   4  13  15      260.32      393.21    144.92 o 
   5  13  15        8.86       96.70    153.37 o 
   6  13  15        7.36      107.60    125.90 o 
   7  13  15       24.29        8.38     54.91 o 
   8  13  15      192.52      236.06    176.78 o 
   9  13  15      146.91      365.32    185.40 o 
  10  13  15       85.44       73.81    198.93 o 
  11  13  15      130.57      145.25    204.92 o 
  12  13  15        1.21      119.92    137.13 o 
  13  13  15       51.27      133.94    226.21 o 
  14  13  15        0.05       95.98    391.82 o 
   0  14  15        0.01       49.22    254.62 o 
   1  14  15      175.52      112.45    140.27 o 
   2  14  15       33.11      -10.02     60.77 o 
   3  14  15       73.94      231.61    182.46 o 
   4  14  15       21.48      136.49    195.98 o 
   5  14  15       15.50      120.05    131.81 o 
   6  14  15        0.60      135.50    212.87 o 
   7  14  15        0.13      154.41    162.05 o 
   8  14  15      166.66      108.95    215.69 o 
   9  14  15       87.15      151.18    221.72 o 
  10  14  15       20.10       56.01    205.87 o 
  11  14  15      295.79      471.42    292.98 o 
  12  14  15       17.00      214.93    384.49 o 
  13  14  15        2.85     -223.35    618.13 o 
   1  15  15       38.13      156.84    227.18 o 
   2  15  15       12.69      168.06    278.21 o 
   3  15  15        0.10       62.38    117.93 o 
   4  15  15       21.06       68.68    130.34 o 
   5  15  15       21.88      199.74    253.50 o 
   6  15  15       16.58       78.15    266.27 o 
   7  15  15        6.88      178.75    350.39 o 
   8  15  15        9.48       32.70    260.49 o 
   9  15  15        0.21      175.28    368.54 o 
  10  15  15       45.64       48.45    386.30 o 
  11  15  15        5.55      -60.08    359.40 o 
   0  16  15        1.85       26.46    410.09 o 
   1  16  15       86.31       53.27    433.55 o 
   2  16  15        2.91      -65.85    160.24 o 
   3  16  15       21.58       52.72    368.64 o 
   4  16  15        6.09      124.96    269.21 o 
   5  16  15        4.13       49.27    279.31 o 
   6  16  15        9.08      127.95    375.13 o 
   7  16  15       64.15       69.48   1083.11 o 
   2  17  15        0.10      339.22    504.36 o 
   3  17  15       77.64       73.02    475.69 o 
   0   0  16      676.22      473.19    232.51 o 
   1   0  16       13.93      168.81    128.20 o 
   2   0  16     2668.28     2492.82    169.46 o 
   3   0  16      221.54      203.85    130.23 o 
   4   0  16       12.01       28.88    134.98 o 
   5   0  16     2460.02     2527.38    135.48 o 
   6   0  16       29.30      120.92    191.55 o 
   7   0  16     3046.54     3348.75    265.35 o 
   8   0  16      167.21      290.90    173.15 o 
   9   0  16     1608.05     1656.99    232.89 o 
  10   0  16       29.00      -25.24    136.69 o 
  11   0  16        6.30      -36.43    159.61 o 
  12   0  16      605.18      716.91    162.94 o 
  13   0  16      104.50      120.72    167.56 o 
  14   0  16       48.24      175.22    182.69 o 
  15   0  16      145.94      103.80    205.54 o 
  16   0  16      201.49      529.27    219.05 o 
  17   0  16      307.49      417.89    277.74 o 
  18   0  16        0.77      328.06    245.40 o 
  19   0  16       22.44        1.48    168.40 o 
  20   0  16      115.28      299.13    403.55 o 
   1   1  16        4.20       51.72    115.89 o 
   2   1  16      876.76      954.56     99.03 o 
   3   1  16       25.61        8.92     56.80 o 
   4   1  16       98.70      164.73     89.51 o 
   5   1  16      948.09      891.64     50.35 o 
   6   1  16        5.59      -91.52    106.54 o 
   7   1  16       71.37       50.16    117.06 o 
   8   1  16      615.11      655.60    119.93 o 
   9   1  16       37.44      -64.22    181.39 o 
  10   1  16       47.73       41.37    125.06 o 
  11   1  16       89.17       22.65    111.11 o 
  12   1  16       28.16        0.60     28.29 o 
  13   1  16        9.27      -10.61    118.08 o 
  14   1  16       61.52      160.68    169.26 o 
  15   1  16       27.75       62.79    148.97 o 
  16   1  16       89.60       91.54    111.25 o 
  17   1  16       24.86      156.29    183.60 o 
  18   1  16        7.36       32.49    156.16 o 
  19   1  16       16.49        1.44     70.03 o 
  20   1  16        3.72       12.16    461.83 o 
  21   1  16        2.03      179.81    504.94 o 
   0   2  16        5.87       23.69    113.51 o 
   1   2  16     2083.20     1897.28    105.80 o 
   2   2  16      196.33      192.51     92.02 o 
   3   2  16     1573.40     1533.63     94.06 o 
   4   2  16      211.53      230.43     82.54 o 
   5   2  16      295.07      333.90     86.99 o 
   6   2  16       86.15       62.38     82.39 o 
   7   2  16      171.49      275.02    150.88 o 
   8   2  16      137.56      -16.82     49.32 o 
   9   2  16       95.01      297.12    202.26 o 
  10   2  16       68.95      226.47    226.76 o 
  11   2  16      300.73      251.22    133.68 o 
  12   2  16      493.53      419.09    132.14 o 
  13   2  16      271.34      466.24    151.51 o 
  14   2  16       55.32       40.08     73.35 o 
  15   2  16      255.96      366.35    178.61 o 
  16   2  16        0.38      153.05    205.05 o 
  17   2  16      389.89      553.90    207.13 o 
  18   2  16       39.92        2.07     42.48 o 
  19   2  16       21.54      181.04    274.38 o 
  20   2  16       57.19     -106.75    270.67 o 
  21   2  16      115.00      165.81    517.31 o 
   1   3  16     1897.86     2003.12     91.01 o 
   2   3  16      437.47      459.71     80.40 o 
   3   3  16      318.24      317.20     81.60 o 
   4   3  16       75.01       72.70     35.26 o 
   5   3  16       36.59       32.16     53.35 o 
   6   3  16       11.12       29.55     56.82 o 
   7   3  16       77.73      118.89    107.83 o 
   8   3  16      302.64       78.59    171.66 o 
   9   3  16      835.96      706.45    234.41 o 
  10   3  16        0.78      -97.12    130.19 o 
  11   3  16        0.75       36.75    170.10 o 
  12   3  16       56.03       52.59    127.21 o 
  13   3  16      188.22      146.40    133.72 o 
  14   3  16      326.26      369.33    161.99 o 
  15   3  16      129.10      168.35    184.15 o 
  16   3  16       66.12      227.41    275.90 o 
  17   3  16       18.05       77.81    169.44 o 
  18   3  16       59.29      312.99    234.57 o 
  19   3  16      175.67       38.16    234.39 o 
  20   3  16      276.52      585.39    473.08 o 
  21   3  16      241.19        4.08    128.21 o 
   0   4  16      786.78      539.47    116.95 o 
   1   4  16     2143.02     2127.68     87.18 o 
   2   4  16       56.48       85.69     66.24 o 
   3   4  16      108.38       16.22     50.59 o 
   4   4  16      529.89      436.22     57.36 o 
   5   4  16      830.44      751.49     65.74 o 
   6   4  16        0.72        1.55     83.11 o 
   7   4  16      128.09      104.47     82.43 o 
   8   4  16        7.40      -11.19    125.31 o 
   9   4  16      482.44      271.68    222.56 o 
  10   4  16      155.31      135.67    149.23 o 
  11   4  16      100.39       81.80    110.43 o 
  12   4  16       89.06       31.75     98.20 o 
  13   4  16      146.91      193.82    157.82 o 
  14   4  16      325.61      359.52    171.30 o 
  15   4  16       60.10        7.52    121.92 o 
  16   4  16       57.67      190.19    204.27 o 
  17   4  16      359.33      512.23    200.62 o 
  18   4  16       30.57       39.39    156.26 o 
  19   4  16       45.80      161.05    239.83 o 
  20   4  16      118.21      162.52    472.45 o 
   1   5  16     1270.46     1210.16     77.75 o 
   2   5  16       53.40      -26.64     50.31 o 
   3   5  16     1362.54     1449.00     66.90 o 
   4   5  16       13.99       16.44     39.88 o 
   5   5  16      517.29      640.99     73.41 o 
   6   5  16      295.40      225.78     84.21 o 
   7   5  16      270.80      278.49    100.65 o 
   8   5  16      327.98      333.13     96.29 o 
   9   5  16     1412.04     1487.69    152.68 o 
  10   5  16      823.11      694.26    181.59 o 
  11   5  16      101.15       84.45    130.96 o 
  12   5  16      168.60      255.59    166.47 o 
  13   5  16      122.27      194.40    166.37 o 
  14   5  16        0.06      -61.82    119.72 o 
  15   5  16      631.18      653.30    184.73 o 
  16   5  16       38.34      189.15    199.25 o 
  17   5  16      151.82      426.23    238.33 o 
  18   5  16       14.80       77.77    179.78 o 
  19   5  16        4.49      193.84    350.43 o 
   0   6  16      638.15      434.63    105.35 o 
   1   6  16        3.93       18.80     58.56 o 
   2   6  16      729.85      738.69     74.93 o 
   3   6  16        9.57       77.27     70.45 o 
   4   6  16      261.06      277.69     63.52 o 
   5   6  16       22.34       -8.05     72.25 o 
   6   6  16       45.76       46.46    104.04 o 
   7   6  16       26.93      114.89     94.50 o 
   8   6  16      202.76      236.22    109.48 o 
   9   6  16       98.25       63.99     51.23 o 
  10   6  16       11.31       64.76    101.59 o 
  11   6  16        4.70       -5.90    100.15 o 
  12   6  16      167.54      131.83    150.80 o 
  13   6  16        2.84      205.61    168.93 o 
  14   6  16       31.85      -36.43    167.66 o 
  15   6  16        0.57      -48.34     87.38 o 
  16   6  16       37.12       38.74    269.37 o 
  17   6  16        1.06      106.46    175.63 o 
  18   6  16        3.03      175.00    244.77 o 
  19   6  16       40.65      356.46    288.86 o 
   1   7  16       19.32       73.15     75.10 o 
   2   7  16      425.48      332.97     79.94 o 
   3   7  16        0.10       66.46     84.79 o 
   4   7  16        8.80       88.17     79.02 o 
   5   7  16      528.21      579.61     78.27 o 
   6   7  16      131.06      239.91     84.48 o 
   7   7  16      192.92      256.29    108.83 o 
   8   7  16       17.47       69.88     98.72 o 
   9   7  16      141.64      208.87    105.14 o 
  10   7  16      133.73      248.83    105.81 o 
  11   7  16      290.33      274.04    120.10 o 
  12   7  16      433.22      310.63    150.25 o 
  13   7  16       39.39      205.84    179.06 o 
  14   7  16      191.26      266.78    203.19 o 
  15   7  16        1.63       34.13    215.35 o 
  16   7  16       89.70       81.88    189.26 o 
  17   7  16       57.61      149.49    280.04 o 
  18   7  16       49.04      272.48    278.09 o 
   0   8  16       86.49      134.89    129.49 o 
   1   8  16      396.85      526.93    101.97 o 
   2   8  16      809.36      816.50     72.63 o 
   3   8  16       79.92      132.54     66.57 o 
   4   8  16      211.67      243.66     68.24 o 
   5   8  16      514.15      530.93     79.54 o 
   6   8  16      185.37      264.85     93.60 o 
   7   8  16      306.99      312.31    110.52 o 
   8   8  16        0.90       12.67     33.42 o 
   9   8  16      177.81      270.08    109.10 o 
  10   8  16       53.83       66.25    104.23 o 
  11   8  16       98.20      193.79    126.93 o 
  12   8  16      216.07      308.89    150.85 o 
  13   8  16       15.30      178.36    176.61 o 
  14   8  16      174.10      190.28    199.87 o 
  15   8  16       73.54      178.60    195.68 o 
  16   8  16      126.54      142.02    166.69 o 
  17   8  16       29.64       96.50    132.40 o 
  18   8  16       14.52      -24.00    412.02 o 
   1   9  16     1237.49     1228.32    138.37 o 
   2   9  16        5.79       40.41     47.40 o 
   3   9  16      334.32      354.19     90.67 o 
   4   9  16       13.19       78.74     94.10 o 
   5   9  16      182.83      254.50     91.41 o 
   6   9  16        8.60        1.78     76.59 o 
   7   9  16      116.12       31.74     50.55 o 
   8   9  16      155.74      234.63    112.41 o 
   9   9  16      402.25      338.92     92.98 o 
  10   9  16        0.65       93.46    102.75 o 
  11   9  16      174.60      268.84    116.20 o 
  12   9  16       84.68       29.89     98.96 o 
  13   9  16        4.87       82.98    120.34 o 
  14   9  16       35.52      161.73    195.54 o 
  15   9  16       66.39       12.85     53.72 o 
  16   9  16       12.11      170.79    209.34 o 
  17   9  16       12.08      131.13    289.09 o 
  18   9  16       61.21       34.04    220.61 o 
   0  10  16      358.17      199.52    130.97 o 
   1  10  16       13.57      -12.59     38.29 o 
   2  10  16      295.05      287.54    116.52 o 
   3  10  16      111.22      119.38     91.76 o 
   4  10  16       83.76      107.42    107.72 o 
   5  10  16      249.06      288.64    112.88 o 
   6  10  16       29.38        6.07     64.20 o 
   7  10  16      183.76      167.48    107.33 o 
   8  10  16       73.26       10.10     46.84 o 
   9  10  16        4.78       35.88     72.98 o 
  10  10  16       19.87      118.01    117.90 o 
  11  10  16       20.66        2.88     37.27 o 
  12  10  16        0.88      -21.58     33.04 o 
  13  10  16        0.20       30.56    126.53 o 
  14  10  16        6.52       14.70    143.99 o 
  15  10  16       17.85       38.83    185.44 o 
  16  10  16      150.30      215.98    246.08 o 
  17  10  16       10.10      118.11    392.84 o 
   1  11  16      152.92      189.91    133.26 o 
   2  11  16      235.62       86.80     66.92 o 
   3  11  16      536.96      556.19    107.12 o 
   4  11  16        3.95       43.82    103.80 o 
   5  11  16      147.76      120.09    103.45 o 
   6  11  16       78.69       63.91     52.32 o 
   7  11  16       87.81       46.46     56.68 o 
   8  11  16       29.89       -7.09     47.56 o 
   9  11  16       51.82       12.51     76.59 o 
  10  11  16       23.32      140.87    140.70 o 
  11  11  16       12.38      164.52    161.03 o 
  12  11  16       25.84      148.21    201.65 o 
  13  11  16        7.90       96.51    174.91 o 
  14  11  16       22.26       22.72     48.18 o 
  15  11  16      158.27       72.17    191.20 o 
   0  12  16       61.91      140.15    197.56 o 
   1  12  16        0.80      -19.25    174.60 o 
   2  12  16       79.89       93.89    157.80 o 
   3  12  16        4.33      116.48    166.24 o 
   4  12  16        1.14        7.64    104.80 o 
   5  12  16      207.13      291.24    149.96 o 
   6  12  16       71.67       57.28    153.32 o 
   7  12  16       48.05      -57.61    124.26 o 
   8  12  16       97.03      215.71    203.53 o 
   9  12  16        1.44      -28.10    240.84 o 
  10  12  16       66.56       18.19    158.85 o 
  11  12  16       53.29        8.85     93.68 o 
  12  12  16        0.01      -18.11    232.17 o 
  13  12  16       42.92       24.30    334.76 o 
  14  12  16       41.61      214.52    394.33 o 
  15  12  16       15.07      429.69    574.52 o 
   1  13  16      130.12       48.42    192.21 o 
   2  13  16       15.37       10.52    184.15 o 
   3  13  16      195.27      199.56    196.67 o 
   4  13  16        8.40       57.61    249.28 o 
   5  13  16       65.47      -14.32     43.17 o 
   6  13  16      228.46       30.88    120.18 o 
   7  13  16        8.11        0.83     26.04 o 
   8  13  16      187.94       89.01    229.53 o 
   9  13  16       60.84      -21.07    203.82 o 
  10  13  16       47.55      -50.91    267.07 o 
  11  13  16       43.95      -23.01     56.91 o 
  12  13  16       16.77      -14.69     66.25 o 
  13  13  16       58.76      -81.27    235.58 o 
   0  14  16      124.31       27.83    273.02 o 
   1  14  16       51.52      132.30    189.99 o 
   2  14  16       39.21        9.38    160.24 o 
   3  14  16       21.32      -99.00    169.70 o 
   4  14  16      138.17      131.76    283.91 o 
   5  14  16      263.94      203.53    304.38 o 
   6  14  16        0.11      -85.48    230.78 o 
   7  14  16        4.31      107.46    349.26 o 
   8  14  16        5.50       76.50    250.14 o 
   9  14  16       24.74      -18.53    227.08 o 
  10  14  16        3.56       44.03    365.61 o 
  11  14  16       14.39      116.80    364.82 o 
   1  15  16       24.27      153.68    314.99 o 
   2  15  16        0.67       -0.53     39.33 o 
   3  15  16      274.17      213.08    323.95 o 
   4  15  16       60.86      143.43    304.06 o 
   5  15  16      113.66      186.12    329.91 o 
   6  15  16      127.10      274.25    299.42 o 
   7  15  16        7.57      137.37    346.52 o 
   8  15  16        2.06       87.35    542.11 o 
   9  15  16        8.48      267.34    622.87 o 
  10  15  16       32.73       47.48    656.87 o 
   1  16  16      170.57      310.43    469.36 o 
   2  16  16       11.46     -105.92    143.23 o 
   3  16  16       28.82      109.88    375.17 o 
   4  16  16       16.77      -95.94    210.75 o 
   5  16  16        2.11      -33.45    412.94 o 
   6  16  16        7.96      145.18    576.59 o 
   1   1  17      113.21       53.78     49.41 o 
   2   1  17      276.39      282.82    103.97 o 
   3   1  17     2874.06     2840.11    115.82 o 
   4   1  17       77.00       77.38     81.68 o 
   5   1  17       86.68       28.10     56.93 o 
   6   1  17      592.42      683.44    206.55 o 
   7   1  17       48.21      -72.80    290.35 o 
   8   1  17      108.69      382.44    194.61 o 
   9   1  17      445.76      565.95    151.28 o 
  10   1  17        0.78        6.50    200.10 o 
  11   1  17      197.79      229.19    137.89 o 
  12   1  17      307.43      295.93    134.36 o 
  13   1  17        4.14        0.43     54.98 o 
  14   1  17       19.97      134.75    167.98 o 
  15   1  17      112.61      201.07    153.30 o 
  16   1  17      461.62      615.24    176.12 o 
  17   1  17      205.41      283.93    185.76 o 
  18   1  17       72.98      116.66    202.47 o 
  19   1  17        0.38       74.91    211.40 o 
  20   1  17       89.41       82.59    434.12 o 
   0   2  17     3368.38     3119.46    177.83 o 
   1   2  17      138.70       76.26     42.80 o 
   2   2  17      621.35      591.91     93.36 o 
   3   2  17       87.15      146.43     91.04 o 
   4   2  17      869.25      734.56     94.48 o 
   5   2  17        5.63       42.07     87.42 o 
   6   2  17     2394.27     2359.57    181.99 o 
   7   2  17      161.03      183.79    164.53 o 
   8   2  17      966.58     1071.05    236.46 o 
   9   2  17      613.97      491.72    210.35 o 
  10   2  17      360.96      306.94    244.13 o 
  11   2  17      196.45      245.74    170.16 o 
  12   2  17       40.16       48.06    179.77 o 
  13   2  17      232.48      360.52    157.36 o 
  14   2  17      448.39      601.11    177.77 o 
  15   2  17       32.25       21.39    168.25 o 
  16   2  17       16.71       93.27    182.76 o 
  17   2  17        3.09      180.82    239.94 o 
  18   2  17       74.42      299.69    229.17 o 
  19   2  17       50.41       90.51    203.31 o 
  20   2  17       19.15        3.36    288.88 o 
   1   3  17      408.01      383.84     74.86 o 
   2   3  17       73.73       28.70     81.92 o 
   3   3  17       61.99       81.17     55.59 o 
   4   3  17       17.83       19.84     48.19 o 
   5   3  17      494.30      566.80    117.44 o 
   6   3  17     1570.49     1609.09    174.19 o 
   7   3  17       20.06      207.45    165.76 o 
   8   3  17       59.76       30.82    173.27 o 
   9   3  17      204.21      110.26    239.71 o 
  10   3  17        0.01       99.53    239.90 o 
  11   3  17      273.55       84.21    185.80 o 
  12   3  17        3.91       71.05    166.73 o 
  13   3  17       13.21      -33.80     84.34 o 
  14   3  17       85.94       74.41     69.68 o 
  15   3  17      152.45      311.24    190.67 o 
  16   3  17        0.69       37.71    110.37 o 
  17   3  17       36.39       91.57    233.80 o 
  18   3  17      105.70      177.38    289.57 o 
  19   3  17      337.61      413.98    335.40 o 
  20   3  17      131.02      333.89    449.45 o 
   0   4  17     3250.17     3574.25    140.87 o 
   1   4  17     1161.83     1225.17     83.45 o 
   2   4  17       94.90       75.87     78.14 o 
   3   4  17      295.26      268.49     85.60 o 
   4   4  17        0.80       -7.75     21.32 o 
   5   4  17       91.63      123.21    112.63 o 
   6   4  17     2408.19     2465.02    201.92 o 
   7   4  17      279.07      440.56    262.43 o 
   8   4  17       38.33      153.45    151.20 o 
   9   4  17       10.71       88.97    241.37 o 
  10   4  17        2.20       27.73     96.88 o 
  11   4  17      247.11      287.39    157.64 o 
  12   4  17       20.73        4.45     87.09 o 
  13   4  17      704.23      775.09    182.31 o 
  14   4  17       98.06      223.20    187.78 o 
  15   4  17        0.93       -7.03     65.63 o 
  16   4  17       55.26      210.57    227.83 o 
  17   4  17      239.23      630.69    211.85 o 
  18   4  17       13.70       67.90    350.43 o 
  19   4  17        3.31       25.13    478.52 o 
   1   5  17      367.93      325.74     73.94 o 
   2   5  17       35.42       24.26     29.93 o 
   3   5  17      486.41      421.65     82.11 o 
   4   5  17       27.08       30.19     45.03 o 
   5   5  17      266.71      336.16    110.39 o 
   6   5  17      110.44      184.01    163.13 o 
   7   5  17       76.60      203.39    161.56 o 
   8   5  17       27.89       58.87    298.99 o 
   9   5  17       76.49      126.98    156.27 o 
  10   5  17        0.47       76.54    188.12 o 
  11   5  17       25.59      -24.57     80.50 o 
  12   5  17       36.78       85.00    164.99 o 
  13   5  17       19.41        7.02     34.09 o 
  14   5  17        6.78       69.53    140.67 o 
  15   5  17        0.35       29.80    185.58 o 
  16   5  17       80.97      121.28    215.87 o 
  17   5  17      170.37      317.31    260.03 o 
  18   5  17      267.75      478.47    269.52 o 
  19   5  17      198.78      286.02    463.86 o 
   0   6  17     2719.70     2728.46    132.46 o 
   1   6  17      662.38      708.45     77.36 o 
   2   6  17      923.95      859.58     84.09 o 
   3   6  17      261.82      272.43     89.50 o 
   4   6  17       81.42       97.93     82.01 o 
   5   6  17      106.14       79.83    122.61 o 
   6   6  17     1467.62     1440.38    326.27 o 
   7   6  17      347.98      300.95    189.61 o 
   8   6  17      350.40      329.58    169.57 o 
   9   6  17        2.05       91.11    205.49 o 
  10   6  17       51.47      -19.12    114.06 o 
  11   6  17       12.26       21.61    103.66 o 
  12   6  17      155.41      128.02    174.47 o 
  13   6  17        1.46      -48.10     83.99 o 
  14   6  17      437.64      373.16    189.97 o 
  15   6  17       20.08       -4.35    116.02 o 
  16   6  17      152.04      246.59    223.11 o 
  17   6  17       64.22      193.70    161.44 o 
  18   6  17        8.47       26.69     67.73 o 
   1   7  17     1307.23     1280.42     83.49 o 
   2   7  17       36.35      166.31     97.37 o 
   3   7  17      873.13      930.37     97.37 o 
   4   7  17        0.15       93.12     93.79 o 
   5   7  17     1125.11     1153.18    160.43 o 
   6   7  17      363.84      426.26    159.70 o 
   7   7  17       23.46      112.71    184.48 o 
   8   7  17       82.72       33.93    174.52 o 
   9   7  17      207.02      307.68    164.02 o 
  10   7  17        1.12       -5.41    171.24 o 
  11   7  17        0.08        1.68     41.09 o 
  12   7  17      402.17      261.33    176.53 o 
  13   7  17       62.03      118.82    197.64 o 
  14   7  17       82.83       66.26    133.30 o 
  15   7  17       76.04       42.01    121.12 o 
  16   7  17      223.81      370.44    242.38 o 
  17   7  17       25.69       71.09    299.23 o 
  18   7  17        3.95      211.67    500.03 o 
   0   8  17     2189.09     2119.34    193.48 o 
   1   8  17      294.81      387.63    116.06 o 
   2   8  17        4.55      -19.64     95.48 o 
   3   8  17       11.19       60.60     78.85 o 
   4   8  17       17.76       20.71     43.89 o 
   5   8  17       66.44       65.26     83.32 o 
   6   8  17        0.31       52.72     88.86 o 
   7   8  17      101.12      103.68    177.55 o 
   8   8  17       14.67      132.21    168.07 o 
   9   8  17      176.15      298.16    187.00 o 
  10   8  17        1.15       28.35    174.41 o 
  11   8  17       68.20      128.88    164.62 o 
  12   8  17      305.39      171.25    138.19 o 
  13   8  17       10.04       -7.71    146.24 o 
  14   8  17        0.58        8.97    162.53 o 
  15   8  17       29.66      -15.08     73.45 o 
  16   8  17       33.38       85.65    206.41 o 
  17   8  17      104.39      319.79    342.19 o 
   1   9  17       65.14      141.22    130.03 o 
   2   9  17      417.32      486.13    130.94 o 
   3   9  17      194.26      175.45    127.20 o 
   4   9  17       40.77       85.73    142.07 o 
   5   9  17        1.38       60.73    157.91 o 
   6   9  17      133.93      207.11    122.89 o 
   7   9  17        4.87      -10.59     29.61 o 
   8   9  17       87.22       61.01    112.75 o 
   9   9  17      125.01      177.21    142.02 o 
  10   9  17        2.04      134.93    146.79 o 
  11   9  17      158.46      142.06    156.90 o 
  12   9  17      169.78      200.53    155.41 o 
  13   9  17       36.94      112.25    121.98 o 
  14   9  17      127.01      179.16    180.02 o 
  15   9  17       64.58      102.53    116.58 o 
  16   9  17       75.90      182.52    288.27 o 
  17   9  17      152.67      355.60    370.38 o 
   0  10  17        2.21       -5.41    220.39 o 
   1  10  17      236.26      220.63    132.04 o 
   2  10  17      229.31      208.91    135.76 o 
   3  10  17        3.85       87.14    147.94 o 
   4  10  17       32.24       19.41     50.70 o 
   5  10  17        5.23      -74.00    112.12 o 
   6  10  17      217.83      104.49    108.04 o 
   7  10  17       16.45      138.49    134.93 o 
   8  10  17        0.96       89.11    174.37 o 
   9  10  17        1.55      129.40    141.48 o 
  10  10  17        1.97        2.96     85.16 o 
  11  10  17       46.85       35.80    149.23 o 
  12  10  17       19.22       36.18     59.05 o 
  13  10  17       30.96       10.73    121.75 o 
  14  10  17        3.09      113.13    204.84 o 
  15  10  17       23.66      -22.12    201.88 o 
  16  10  17        8.89      -25.08    271.33 o 
   1  11  17      114.99      210.53    147.01 o 
   2  11  17       40.18      149.87    153.15 o 
   3  11  17       29.03       70.15    134.53 o 
   4  11  17        0.26        0.53     93.50 o 
   5  11  17        6.29      106.06    184.43 o 
   6  11  17       39.20      -66.06    125.54 o 
   7  11  17       65.22       94.41    272.76 o 
   8  11  17       12.23       89.75    237.00 o 
   9  11  17       45.73       -9.59    193.45 o 
  10  11  17        1.48      218.44    230.50 o 
  11  11  17       81.90      123.02    149.51 o 
  12  11  17        8.11       22.91    183.96 o 
  13  11  17      228.52      294.34    225.85 o 
  14  11  17       65.79      284.08    290.34 o 
  15  11  17      160.23       89.75    514.21 o 
   0  12  17      212.04      180.40    205.52 o 
   1  12  17      227.62      162.63    172.39 o 
   2  12  17       71.88      163.96    163.08 o 
   3  12  17        0.48      102.57    167.49 o 
   4  12  17       14.18       -9.63    123.28 o 
   5  12  17       25.89      107.51    205.30 o 
   6  12  17      329.59      490.57    209.78 o 
   7  12  17      120.04      191.23    256.55 o 
   8  12  17      123.06      138.58    127.67 o 
   9  12  17       22.41      126.68    242.15 o 
  10  12  17        0.39       52.79    251.64 o 
  11  12  17       51.84       -7.35     57.45 o 
  12  12  17       32.55       10.45    359.56 o 
  13  12  17       99.96      308.77    396.00 o 
   1  13  17        3.09      -38.93    107.25 o 
   2  13  17       20.22      -63.14    185.60 o 
   3  13  17       11.22      216.18    357.96 o 
   4  13  17       53.17      110.69    290.75 o 
   5  13  17       26.30      120.46    261.69 o 
   6  13  17       39.32      122.13    282.64 o 
   7  13  17        0.18      112.13    211.80 o 
   8  13  17        8.25      133.53    279.24 o 
   9  13  17       61.80       -4.05    268.30 o 
  10  13  17        7.71      -25.68    403.52 o 
  11  13  17       16.41       -4.63     37.63 o 
  12  13  17        5.00     -208.24    447.62 o 
   0  14  17      342.04      275.08    290.36 o 
   1  14  17       50.63       21.65     44.21 o 
   2  14  17        3.51        1.07     81.19 o 
   3  14  17       37.92       -1.17     65.55 o 
   4  14  17        4.89      -57.94    281.11 o 
   5  14  17        0.66      107.06    327.76 o 
   6  14  17      315.05      213.61    303.19 o 
   7  14  17       37.45      198.56    343.26 o 
   8  14  17      614.91      746.59    331.96 o 
   9  14  17       39.66      128.37    354.70 o 
  10  14  17       42.62       13.55    122.58 o 
  11  14  17        0.00      -97.56    443.66 o 
   1  15  17       31.82     -136.02    187.37 o 
   2  15  17       46.04      135.71    328.47 o 
   3  15  17      113.34      156.88    329.00 o 
   4  15  17       12.89      -33.23    343.89 o 
   5  15  17        3.95       75.72    466.58 o 
   6  15  17       88.84      294.09    388.00 o 
   7  15  17        8.96     -160.21    635.20 o 
   8  15  17       33.96      143.31    569.48 o 
   1  16  17       36.21      128.75    473.43 o 
   2  16  17        3.47        9.69    369.51 o 
   3  16  17       10.06       84.83    366.79 o 
   4  16  17        0.66     -112.05    633.85 o 
   0   0  18     6188.65     5830.69    284.96 o 
   1   0  18       55.89      -56.08    695.33 o 
   2   0  18      522.30      468.71    153.72 o 
   3   0  18      477.11      397.44    155.33 o 
   4   0  18      103.89       92.55    167.17 o 
   5   0  18     3439.78     3131.92    200.32 o 
   6   0  18      552.88      605.12    153.54 o 
   7   0  18      822.11      571.19    180.75 o 
   9   0  18     1063.03     1027.27    258.86 o 
  10   0  18      136.46      115.81    205.40 o 
  11   0  18      176.28      121.61    244.36 o 
  12   0  18      455.93      535.70    216.05 o 
  13   0  18        8.96      -35.20    269.74 o 
  14   0  18       25.18      -13.03    111.43 o 
  15   0  18       83.05      275.31    232.21 o 
  16   0  18      175.91      216.84    237.79 o 
  17   0  18       35.44      203.18    300.56 o 
  18   0  18        1.17       42.71    232.52 o 
  19   0  18       33.43       44.15    414.98 o 
  20   0  18        1.85      213.36    456.05 o 
   1   1  18        7.32        0.83     40.15 o 
   2   1  18      463.58      435.04    100.09 o 
   3   1  18      612.17      537.14    104.60 o 
   4   1  18      424.24      458.45     94.58 o 
   5   1  18      211.94      174.18    129.67 o 
   6   1  18       18.35      126.75    141.95 o 
   7   1  18      362.80      270.09    175.81 o 
   8   1  18        2.04        3.91    230.14 o 
   9   1  18       98.95      -85.95    132.94 o 
  10   1  18      133.37      248.59    249.49 o 
  11   1  18      322.78      372.10    278.20 o 
  12   1  18      135.76       67.01     97.30 o 
  13   1  18        4.52       13.72     53.16 o 
  14   1  18       77.34      242.21    191.47 o 
  15   1  18        0.06       34.27    240.08 o 
  16   1  18      114.57      325.52    214.46 o 
  17   1  18        1.12        5.43     75.81 o 
  18   1  18        0.39      -35.98    223.33 o 
  19   1  18        6.07       39.65    449.71 o 
  20   1  18        2.15       67.11    532.19 o 
   0   2  18     2831.55     2494.55    187.23 o 
   1   2  18     1488.58     1330.89     97.43 o 
   2   2  18     2611.90     2524.88    110.66 o 
   3   2  18     1196.56     1178.10    100.51 o 
   4   2  18      105.86      147.53     94.28 o 
   5   2  18      934.94      833.47    114.00 o 
   6   2  18      856.67      832.70    132.87 o 
   7   2  18        4.97       87.76    172.86 o 
   8   2  18      556.43      432.27    236.93 o 
   9   2  18      171.04      197.60    229.60 o 
  10   2  18      176.32      180.24    258.92 o 
  11   2  18      335.95      417.99    188.34 o 
  12   2  18      144.09      336.52    157.35 o 
  13   2  18       17.29      159.57    172.96 o 
  14   2  18      136.46      297.86    172.58 o 
  15   2  18        9.66      116.29    199.78 o 
  16   2  18      172.06      254.49    240.63 o 
  17   2  18      122.62      576.19    270.02 o 
  18   2  18       63.71       96.62    115.87 o 
  19   2  18       28.30      104.44    463.07 o 
   1   3  18      937.42      823.40     93.75 o 
   2   3  18      728.30      755.83    102.61 o 
   3   3  18       59.55       27.18     23.99 o 
   4   3  18     2256.12     2207.31    111.23 o 
   5   3  18       15.83      -38.56    253.08 o 
   6   3  18      277.20      383.27    138.44 o 
   7   3  18       10.09      -35.54    140.95 o 
   8   3  18        2.92       83.33    114.91 o 
   9   3  18      208.16      141.41    242.94 o 
  10   3  18     1159.09      916.98    258.39 o 
  11   3  18        7.49       89.16    236.44 o 
  12   3  18      381.82      424.47    171.15 o 
  13   3  18        8.37        4.20    204.28 o 
  14   3  18       37.42      186.89    207.87 o 
  15   3  18        6.48       15.55     67.66 o 
  16   3  18      392.59      445.19    208.24 o 
  17   3  18       18.66      186.33    271.24 o 
  18   3  18      118.09       52.43    271.58 o 
  19   3  18      170.00       83.07    423.46 o 
   0   4  18       73.80       87.64    116.52 o 
   1   4  18      432.92      387.39     85.34 o 
   2   4  18      214.32      216.39     88.26 o 
   3   4  18       35.58       39.31     46.73 o 
   4   4  18      411.63      397.72    111.40 o 
   5   4  18      824.87      715.99    119.90 o 
   6   4  18      101.59      190.97    142.18 o 
   7   4  18       54.92       84.88    145.97 o 
   8   4  18        8.21      146.40    298.22 o 
   9   4  18        3.10       60.44    184.97 o 
  10   4  18       10.50       76.64    276.47 o 
  11   4  18       35.16      -96.83    189.61 o 
  12   4  18        9.02      -63.08    175.20 o 
  13   4  18      109.97      247.95    202.59 o 
  14   4  18       10.52       18.96    252.01 o 
  15   4  18        6.24       71.03    200.05 o 
  16   4  18      108.65      262.63    255.35 o 
  17   4  18      295.11      435.43    230.92 o 
  18   4  18       26.70       50.01    352.10 o 
   1   5  18       11.91       55.25     49.80 o 
   2   5  18      143.52       82.84     46.19 o 
   3   5  18       75.98      -21.02     67.12 o 
   4   5  18      390.06      476.87    114.28 o 
   5   5  18      150.57      185.31    114.55 o 
   6   5  18      480.33      422.06    126.92 o 
   7   5  18       20.85       84.02    182.66 o 
   8   5  18       36.70        9.93     74.31 o 
   9   5  18        0.63      122.82    251.18 o 
  10   5  18      298.40       62.82     66.21 o 
  11   5  18        2.13      -64.19    170.04 o 
  12   5  18        7.11      -31.02    117.57 o 
  13   5  18      355.56      272.83    182.47 o 
  14   5  18        8.26      182.20    197.17 o 
  15   5  18       25.75       44.25    153.17 o 
  16   5  18      267.52      122.77    148.18 o 
  17   5  18      106.23       74.39    277.82 o 
  18   5  18      296.40      312.22    497.68 o 
   0   6  18        6.13       66.93    141.76 o 
   1   6  18        0.86       28.73     78.78 o 
   2   6  18       62.10      148.19     88.80 o 
   3   6  18       25.86       95.80    102.04 o 
   4   6  18      172.69       53.80    103.74 o 
   5   6  18      855.88      886.13    123.21 o 
   6   6  18      202.50      232.50    156.60 o 
   7   6  18       44.05       96.66    192.50 o 
   8   6  18       27.71      -47.33    138.42 o 
   9   6  18      229.51      479.32    307.75 o 
  10   6  18       39.65      175.45    185.33 o 
  11   6  18        4.40      188.01    166.49 o 
  12   6  18      125.78       55.19    146.54 o 
  13   6  18      123.72        4.54    119.06 o 
  14   6  18        3.63      126.63    193.46 o 
  15   6  18        0.01       15.52    204.29 o 
  16   6  18        3.57      230.66    236.66 o 
  17   6  18        0.58      -19.05    102.14 o 
   1   7  18        4.98       65.69     96.53 o 
   2   7  18      682.02      588.03     99.64 o 
   3   7  18       15.15       45.18     97.46 o 
   4   7  18      474.28      473.24    106.33 o 
   5   7  18        4.98       70.85    114.28 o 
   6   7  18       37.56      203.05    153.55 o 
   7   7  18      104.10      127.08    201.49 o 
   8   7  18        9.52       65.60    176.97 o 
   9   7  18        0.71       -2.03    112.78 o 
  10   7  18        0.64       92.54    229.22 o 
  11   7  18        6.15       84.88    203.11 o 
  12   7  18       27.19       96.92    176.85 o 
  13   7  18      312.95      446.99    201.61 o 
  14   7  18       45.77       40.32    191.64 o 
  15   7  18      127.48      233.68    242.91 o 
  16   7  18      228.67      171.86    231.79 o 
  17   7  18       36.51      311.09    390.76 o 
   0   8  18      773.69      784.59    184.62 o 
   1   8  18      652.35      575.69    130.98 o 
   2   8  18      165.10      134.73    128.55 o 
   3   8  18        3.86      -39.73     82.37 o 
   4   8  18       55.38       18.65     62.61 o 
   5   8  18     2035.46     2118.80    145.15 o 
   6   8  18      261.97      176.46    203.66 o 
   7   8  18       65.23      106.68    212.97 o 
   8   8  18       40.62      -21.34     79.86 o 
   9   8  18      247.84      298.59    171.32 o 
  10   8  18       83.51      108.75    164.37 o 
  11   8  18       36.08      139.28    193.41 o 
  12   8  18      314.03      306.69    184.13 o 
  13   8  18       33.39      128.59    192.29 o 
  14   8  18      144.29      267.38    234.56 o 
  15   8  18      254.60      275.62    242.88 o 
  16   8  18       42.36      198.60    365.80 o 
  17   8  18      104.65       39.63    228.12 o 
   1   9  18      316.91      279.75    132.99 o 
   2   9  18      179.59      204.82    141.51 o 
   3   9  18       25.53      133.84    131.92 o 
   4   9  18      365.45      381.52    131.58 o 
   5   9  18      125.14      157.38    154.37 o 
   6   9  18       22.36       73.97    237.41 o 
   7   9  18      218.67      271.11    197.87 o 
   8   9  18        1.88       67.90    160.99 o 
   9   9  18      125.92      284.45    190.81 o 
  10   9  18       39.16      153.61    174.62 o 
  11   9  18      172.61      263.45    162.60 o 
  12   9  18        0.70        7.73     47.43 o 
  13   9  18      385.32      619.64    191.04 o 
  14   9  18      139.42      113.24    147.02 o 
  15   9  18       37.80       81.67    276.56 o 
  16   9  18       51.19        5.21     95.77 o 
   0  10  18     1379.72     1154.34    225.07 o 
   1  10  18      437.73      535.66    140.61 o 
   2  10  18      230.41      283.72    150.90 o 
   3  10  18       11.62       39.68    100.94 o 
   4  10  18      162.59      143.09    155.17 o 
   5  10  18      303.69      456.76    170.15 o 
   6  10  18      174.81      247.34    203.75 o 
   7  10  18       10.66       42.78    233.95 o 
   8  10  18      219.31      100.07    126.46 o 
   9  10  18      223.05      326.89    174.63 o 
  10  10  18       27.13       57.51    165.20 o 
  11  10  18       40.41      110.51    163.15 o 
  12  10  18      277.03      344.92    167.29 o 
  13  10  18       14.59       29.26    100.05 o 
  14  10  18      268.92      261.28    244.10 o 
  15  10  18        0.14      110.68    411.21 o 
   1  11  18       61.26      188.76    155.49 o 
   2  11  18      152.86      151.64    156.05 o 
   3  11  18      215.25      267.78    154.35 o 
   4  11  18      207.16      370.76    155.96 o 
   5  11  18       38.54       -4.95    142.81 o 
   6  11  18        0.49        8.60     64.35 o 
   7  11  18       17.56      -22.00     93.15 o 
   8  11  18       50.84      -26.23    156.15 o 
   9  11  18      153.01      139.80    189.82 o 
  10  11  18      601.62      680.77    217.18 o 
  11  11  18        0.05      -21.21    354.74 o 
  12  11  18      231.53      304.58    347.80 o 
  13  11  18        2.89      223.46    536.77 o 
  14  11  18        4.56     -123.84    357.13 o 
   0  12  18       52.60       79.47    210.37 o 
   1  12  18        2.69       85.85    168.57 o 
   2  12  18       82.29      155.69    192.67 o 
   3  12  18        6.98       -1.73     44.62 o 
   4  12  18       44.35       63.81    244.45 o 
   5  12  18        0.17      186.48    289.64 o 
   6  12  18        0.16      204.25    230.19 o 
   7  12  18        4.13      -19.85     93.85 o 
   8  12  18        7.63       -2.61     31.99 o 
   9  12  18       81.12      134.40    272.26 o 
  10  12  18       72.48       80.06    255.05 o 
  11  12  18      130.17      258.40    363.20 o 
  12  12  18       56.35       89.17   3241.80 o 
   1  13  18        4.86       20.10     99.84 o 
   2  13  18       62.78       74.19    217.01 o 
   3  13  18       40.74      315.33    273.02 o 
   4  13  18      210.07      356.07    279.39 o 
   5  13  18       26.05       -6.59    346.85 o 
   6  13  18       11.66      -69.63    177.25 o 
   7  13  18       36.92        1.18    327.04 o 
   8  13  18      436.79      424.73    259.84 o 
   9  13  18       44.21      106.09    351.41 o 
  10  13  18      285.87      448.57    413.44 o 
  11  13  18       15.55       -4.32     30.63 o 
   0  14  18       11.92      -49.89    175.86 o 
   1  14  18       44.74       79.99    309.11 o 
   2  14  18        9.68      106.16    307.13 o 
   3  14  18       34.21       17.11    110.06 o 
   4  14  18        0.85      121.35    341.95 o 
   5  14  18        0.51      -46.52    537.61 o 
   6  14  18       13.64       62.41    372.36 o 
   7  14  18        0.02      -22.82    184.94 o 
   8  14  18        5.60     -133.11    405.87 o 
   1  15  18        5.08       29.44    349.61 o 
   2  15  18       39.08     -167.65    246.63 o 
   3  15  18        2.53     -127.31    276.70 o 
   4  15  18       65.67      140.99    361.71 o 
   5  15  18        0.06       62.47    549.91 o 
   1   1  19      256.31      129.26     92.35 o 
   2   1  19     3853.41     3784.28    144.96 o 
   3   1  19     1390.94     1203.45    128.08 o 
   4   1  19     3656.70     3618.71    142.25 o 
   5   1  19       18.60      -47.82     89.67 o 
   6   1  19        0.83       -0.28    126.26 o 
   7   1  19      111.19      119.30    135.33 o 
   8   1  19      137.73      285.01    293.85 o 
   9   1  19       52.60      156.24    235.19 o 
  10   1  19      738.52     1010.23    271.25 o 
  11   1  19       19.30       63.38    238.24 o 
  12   1  19      228.95      306.88    171.46 o 
  13   1  19       66.68       64.07    153.28 o 
  14   1  19      327.53      306.29    197.00 o 
  15   1  19      343.29      436.01    214.77 o 
  16   1  19      272.73      308.92    243.92 o 
  17   1  19       14.29      210.70    251.21 o 
  18   1  19      154.23      114.54    471.57 o 
  19   1  19       25.69      240.33    518.89 o 
   0   2  19      275.19      216.29    147.04 o 
   1   2  19     1080.89      988.75    116.93 o 
   2   2  19      128.38       96.35     98.37 o 
   3   2  19       69.04      122.88    101.94 o 
   4   2  19       80.32       57.60     69.37 o 
   5   2  19       45.08       47.68     61.78 o 
   6   2  19      117.51      264.94    150.36 o 
   7   2  19        1.95      114.28    130.78 o 
   8   2  19        0.62      -43.85    189.17 o 
   9   2  19      191.01      326.05    258.71 o 
  10   2  19       74.98      308.20    269.81 o 
  11   2  19       53.85       49.98    176.55 o 
  12   2  19       39.71       77.02    170.63 o 
  13   2  19      130.23      241.37    176.43 o 
  14   2  19      149.32      176.85    197.37 o 
  15   2  19       30.40       17.83    211.25 o 
  16   2  19        4.45      144.04    294.73 o 
  17   2  19        7.92      116.28    266.99 o 
  18   2  19        9.88       40.80    468.34 o 
   1   3  19        0.08       21.69     97.92 o 
   2   3  19     1384.22     1322.61    105.81 o 
   3   3  19       26.49        9.33     94.96 o 
   4   3  19      735.60      649.32    101.40 o 
   5   3  19      409.10      422.03    127.01 o 
   6   3  19       29.43      126.33    147.84 o 
   7   3  19      105.89      196.62    146.55 o 
   8   3  19        3.62      251.64    172.34 o 
   9   3  19      137.98       17.79    134.20 o 
  10   3  19      171.24      488.73    294.14 o 
  11   3  19       44.95      127.90    183.26 o 
  12   3  19       75.69       55.54    100.42 o 
  13   3  19        5.14      146.91    193.90 o 
  14   3  19       85.00      310.20    239.57 o 
  15   3  19        0.01      159.17    252.95 o 
  16   3  19      128.55      256.81    227.41 o 
  17   3  19        4.86      -22.04     66.86 o 
  18   3  19        1.64       71.78    408.14 o 
   0   4  19     1446.58     1326.03    132.55 o 
   1   4  19      208.62      158.31     91.59 o 
   2   4  19      748.33      804.82    100.63 o 
   3   4  19      458.01      457.16     96.18 o 
   4   4  19      139.61       18.22     96.19 o 
   5   4  19      553.47      772.10    126.18 o 
   6   4  19      215.40      259.39    135.34 o 
   7   4  19      152.59      229.88    145.32 o 
   8   4  19      290.38      523.48    216.52 o 
   9   4  19       18.43       74.57    107.59 o 
  10   4  19       97.54      360.67    230.18 o 
  11   4  19       14.15       85.92    214.37 o 
  12   4  19      184.43      391.65    189.97 o 
  13   4  19       20.30      128.59    210.04 o 
  14   4  19        0.06       23.00    119.79 o 
  15   4  19        2.57       27.68    184.49 o 
  16   4  19       99.95      154.18    254.50 o 
  17   4  19      152.61      287.09    275.37 o 
   1   5  19      131.09      160.35     94.94 o 
   2   5  19       90.73      111.92     78.01 o 
   3   5  19        0.95       99.75    108.21 o 
   4   5  19        3.00      -57.06    118.28 o 
   5   5  19       15.91      108.86    131.23 o 
   6   5  19      533.23      650.85    154.66 o 
   7   5  19        1.77      209.95    167.21 o 
   8   5  19       32.70      141.99    175.03 o 
   9   5  19       36.40      124.61    212.53 o 
  10   5  19       88.17      115.36    185.80 o 
  11   5  19       11.42      149.77    187.95 o 
  12   5  19       30.17      -31.09     55.30 o 
  13   5  19      183.38      235.57    197.88 o 
  14   5  19       16.57       34.30    241.95 o 
  15   5  19       10.94      134.21    338.18 o 
  16   5  19       19.87      219.95    246.80 o 
   0   6  19       38.64       36.64    117.96 o 
   1   6  19       42.83       32.93     84.15 o 
   2   6  19       44.63       22.91     89.51 o 
   3   6  19      175.20      115.50    122.81 o 
   4   6  19       50.82       54.93    122.20 o 
   5   6  19      195.48      245.48    137.97 o 
   6   6  19        0.29       79.86    184.99 o 
   7   6  19      129.28      189.62    151.82 o 
   8   6  19       34.38       99.01    220.48 o 
   9   6  19       11.13       40.97    153.35 o 
  10   6  19        8.55      130.03    162.94 o 
  11   6  19       63.62      137.26    136.05 o 
  12   6  19       74.75      253.76    192.76 o 
  13   6  19       38.69       48.42    219.27 o 
  14   6  19        0.12       97.84    244.58 o 
  15   6  19       15.94      110.43    261.01 o 
  16   6  19        0.43       -7.15    118.96 o 
   1   7  19      149.69      161.75    130.55 o 
   2   7  19       90.73      127.87    190.60 o 
   3   7  19      373.93      379.34    135.24 o 
   4   7  19        5.59       63.93     65.08 o 
   5   7  19      129.20      250.75    165.29 o 
   6   7  19       19.47       11.25    126.58 o 
   7   7  19       74.83       26.18     81.79 o 
   8   7  19      169.80       26.06    193.26 o 
   9   7  19        8.73       90.42    185.20 o 
  10   7  19      642.46      852.70    174.97 o 
  11   7  19       20.44       37.65    125.30 o 
  12   7  19       57.24       36.21    197.08 o 
  13   7  19      258.08      278.93    203.31 o 
  14   7  19      189.78      279.69    253.00 o 
  15   7  19        0.29      124.60    324.71 o 
  16   7  19      136.39      246.04    337.38 o 
   0   8  19      447.20      241.19    172.14 o 
   1   8  19      110.72       81.46    120.78 o 
   2   8  19       77.38       69.18     89.11 o 
   3   8  19      165.79      238.13    144.01 o 
   4   8  19        9.68      -25.82    117.59 o 
   5   8  19        1.43       92.83    139.68 o 
   6   8  19       86.80      227.29    227.82 o 
   7   8  19        1.50      149.09    215.15 o 
   8   8  19       24.86       92.11    254.70 o 
   9   8  19       31.74      162.41    204.00 o 
  10   8  19        2.58       39.87     63.60 o 
  11   8  19       33.53      -31.98     81.19 o 
  12   8  19      115.07        6.06     48.83 o 
  13   8  19      219.42      270.61    223.49 o 
  14   8  19       18.06       25.89     75.70 o 
  15   8  19       49.93       57.09    412.28 o 
  16   8  19       40.09      128.89    525.20 o 
   1   9  19      140.29      226.27    147.74 o 
   2   9  19        0.12       29.93     70.50 o 
   3   9  19       30.75      143.06    155.96 o 
   4   9  19      851.05     1017.31    156.48 o 
   5   9  19        2.97       74.54    139.52 o 
   6   9  19       30.87      256.04    204.82 o 
   7   9  19       19.55       71.84    190.84 o 
   8   9  19      304.49      298.32    196.65 o 
   9   9  19        3.30      146.52    215.27 o 
  10   9  19      677.94      657.15    174.73 o 
  11   9  19       36.35       38.31     84.55 o 
  12   9  19       19.66       39.26    118.53 o 
  13   9  19      184.93      140.39    214.23 o 
  14   9  19       38.54        5.88    243.92 o 
  15   9  19        0.07      243.79    372.46 o 
   0  10  19        2.98      -20.93    269.94 o 
   1  10  19       35.72       24.25     42.34 o 
   2  10  19       49.35       33.10     79.04 o 
   3  10  19      349.77      440.38    158.82 o 
   4  10  19      387.44      308.80    171.88 o 
   5  10  19       20.51       -3.12     24.03 o 
   6  10  19      313.22      389.06    261.94 o 
   7  10  19       24.81      -44.72    142.60 o 
   8  10  19       88.75      101.16    220.81 o 
   9  10  19       14.62       78.83    249.50 o 
  10  10  19        5.62      -56.47    130.51 o 
  11  10  19        8.20      107.13    210.42 o 
  12  10  19       72.96      121.19    218.62 o 
  13  10  19      180.57       36.79    153.37 o 
  14  10  19       16.34       89.72    379.83 o 
   1  11  19       27.07       40.02     77.15 o 
   2  11  19       17.93       38.72    174.73 o 
   3  11  19        9.45      193.00    182.64 o 
   4  11  19      541.31      526.39    266.67 o 
   5  11  19       66.18        8.04    173.24 o 
   6  11  19        6.89       -1.07     31.31 o 
   7  11  19      154.74      160.95    138.68 o 
   8  11  19      113.90       77.57    178.89 o 
   9  11  19       89.39      149.45    224.46 o 
  10  11  19      142.01      110.42    169.27 o 
  11  11  19        4.94     -107.53    394.82 o 
  12  11  19        3.93      -92.19    386.29 o 
   0  12  19       11.64      367.08    370.29 o 
   1  12  19       33.85      174.18    191.29 o 
   2  12  19        6.84       96.98    193.93 o 
   3  12  19       80.76      123.68    262.86 o 
   4  12  19      235.53      357.53    305.11 o 
   5  12  19      143.63      238.85    277.78 o 
   6  12  19      211.52      324.00    317.89 o 
   7  12  19      244.04      272.52    244.44 o 
   8  12  19      116.47       99.55    277.27 o 
   9  12  19        0.33       26.35    130.27 o 
  10  12  19       37.27      -78.41   1788.59 o 
  11  12  19       23.15     -237.53    316.79 o 
   1  13  19        4.35       24.71     48.46 o 
   2  13  19        0.31      124.16    289.82 o 
   3  13  19        1.60       16.67     81.77 o 
   4  13  19       48.49        7.80    231.58 o 
   5  13  19        1.46       39.66    311.48 o 
   6  13  19       48.29      -54.67    484.28 o 
   7  13  19       11.28       30.86     80.01 o 
   8  13  19       92.79      274.74    506.79 o 
   9  13  19        0.29     -123.38    445.81 o 
  10  13  19        1.42        7.27    547.30 o 
   0  14  19       49.10       40.99    366.39 o 
   1  14  19       33.56      -32.24    295.12 o 
   2  14  19        0.79      -12.94     32.51 o 
   3  14  19        0.36      -19.47    283.37 o 
   4  14  19      108.28      291.68    348.78 o 
   5  14  19       15.11      347.77    531.00 o 
   1  15  19       17.85      103.86    468.07 o 
   2  15  19       90.54      421.84    512.25 o 
   3  15  19      152.49      154.92    521.73 o 
   0   0  20        1.33     -140.24    292.22 o 
   1   0  20      150.34       94.04    172.72 o 
   2   0  20      328.54      405.58    170.24 o 
   3   0  20       18.51       51.27    198.77 o 
   4   0  20       13.55       47.07    199.80 o 
   5   0  20      162.56       78.52    307.98 o 
   6   0  20       11.41      -54.19    587.31 o 
   7   0  20      548.17      753.28    302.24 o 
   8   0  20      259.06      231.16    275.41 o 
  11   0  20        0.20     -116.04    133.25 o 
  12   0  20      321.99      549.29    237.40 o 
  13   0  20       60.25       45.73    264.39 o 
  14   0  20       57.87      275.18    274.17 o 
  15   0  20      124.07      473.78    395.39 o 
  16   0  20      152.25      185.84    471.12 o 
   1   1  20      412.20      434.15    128.18 o 
   2   1  20       94.80       23.10     65.62 o 
   3   1  20      298.11      282.93    129.27 o 
   4   1  20       34.35        5.25    112.06 o 
   5   1  20       13.16      -20.68     61.77 o 
   6   1  20        2.03      185.41    159.43 o 
   7   1  20      127.69      248.88    151.17 o 
   8   1  20      129.89      133.80    158.86 o 
   9   1  20        6.15      224.74    223.23 o 
  10   1  20        1.24      -90.07    149.67 o 
  11   1  20       35.57       82.02    274.36 o 
  12   1  20       56.20      208.18    200.40 o 
  13   1  20       23.90      210.58    210.30 o 
  14   1  20        3.00      254.19    210.65 o 
  15   1  20       23.13      101.02    229.41 o 
  16   1  20        2.92      131.14    265.20 o 
  17   1  20        0.42      -75.68    345.14 o 
   0   2  20      954.31      930.88    167.74 o 
   1   2  20        2.36       64.17    151.05 o 
   2   2  20       94.62        8.63     35.57 o 
   3   2  20       16.42       -4.73    111.29 o 
   4   2  20      117.31      123.72    114.55 o 
   5   2  20      373.84      385.87    129.49 o 
   6   2  20      240.29      377.69    162.96 o 
   7   2  20      482.49      555.20    151.36 o 
   8   2  20        1.90      -34.98    102.94 o 
   9   2  20       36.34      113.11    288.26 o 
  10   2  20        0.42       -6.48     42.69 o 
  11   2  20       34.68       69.29    266.01 o 
  12   2  20        2.19        9.56     60.90 o 
  13   2  20       30.54      218.95    226.88 o 
  14   2  20      109.76      165.71    219.23 o 
  15   2  20      107.40      242.74    218.96 o 
  16   2  20        0.84      103.77    285.45 o 
  17   2  20        6.74      106.69    418.36 o 
   1   3  20      209.53      153.60    128.07 o 
   2   3  20       81.78      182.40    113.12 o 
   3   3  20      347.74      318.29    110.24 o 
   4   3  20      398.70      330.73    129.13 o 
   5   3  20       32.30       41.01     53.77 o 
   6   3  20       53.26       22.19    119.23 o 
   7   3  20      320.22      307.84    151.96 o 
   8   3  20      562.41      616.04    164.39 o 
   9   3  20       95.23      389.45    203.10 o 
  10   3  20       68.20      133.36    245.58 o 
  11   3  20       15.61      115.24    220.94 o 
  12   3  20       93.10      108.90    201.68 o 
  13   3  20       94.09      281.07    208.33 o 
  14   3  20        7.32        8.71    216.60 o 
  15   3  20       17.47       52.43    242.77 o 
  16   3  20      169.31      424.55    282.05 o 
   0   4  20      660.13      588.97    139.28 o 
   1   4  20       30.84       94.91    146.56 o 
   2   4  20        0.43      -13.15     44.33 o 
   3   4  20        8.77       50.37     41.20 o 
   4   4  20       52.65      156.57    123.57 o 
   5   4  20        2.40       40.64    125.41 o 
   6   4  20        3.86       -2.65     32.87 o 
   7   4  20      238.03      179.84    164.45 o 
   8   4  20       43.35      213.07    229.80 o 
   9   4  20       31.93      150.16    208.98 o 
  10   4  20       11.61      224.87    242.39 o 
  11   4  20        0.06       61.12    180.41 o 
  12   4  20        2.68      270.70    274.27 o 
  13   4  20       23.87       79.94     90.10 o 
  14   4  20        7.02        1.03    198.06 o 
  15   4  20       36.84      111.90    285.91 o 
  16   4  20       63.99      115.83    282.70 o 
   1   5  20       61.52      109.97     75.66 o 
   2   5  20      992.61     1043.95    114.44 o 
   3   5  20       57.25      149.52    132.21 o 
   4   5  20      136.00      220.99    136.11 o 
   5   5  20        1.19       73.90    151.52 o 
   6   5  20       46.17       89.85    171.47 o 
   7   5  20       66.28      140.76    169.56 o 
   8   5  20      339.04      438.62    170.56 o 
   9   5  20       75.31      261.52    219.41 o 
  10   5  20       22.28      229.32    193.89 o 
  11   5  20        5.28      219.18    231.69 o 
  12   5  20       39.70      228.03    190.06 o 
  13   5  20        8.98      189.73    241.44 o 
  14   5  20       15.20       49.10    102.73 o 
  15   5  20       66.04      120.01    249.52 o 
   0   6  20       39.37      111.65    148.88 o 
   1   6  20      585.13      591.59    101.99 o 
   2   6  20        4.01        5.28    115.15 o 
   3   6  20        2.50       -6.96     35.44 o 
   4   6  20       25.24      110.23    137.49 o 
   5   6  20        3.53      146.24    150.18 o 
   6   6  20      182.40      274.18    164.21 o 
   7   6  20      194.15      360.50    192.05 o 
   8   6  20       13.06      204.13    184.68 o 
   9   6  20        4.01      160.15    332.34 o 
  10   6  20       95.23      102.16    168.15 o 
  11   6  20        1.24      -24.48    182.53 o 
  12   6  20      143.97      249.63    187.48 o 
  13   6  20      284.11      460.83    200.87 o 
  14   6  20      189.28      346.29    234.17 o 
  15   6  20       25.34      102.19    374.22 o 
   1   7  20       94.59       35.21     61.94 o 
   2   7  20      143.11      192.48    143.49 o 
   3   7  20       75.01       71.89     91.20 o 
   4   7  20      210.55      280.93    159.90 o 
   5   7  20       16.36      -22.24    131.84 o 
   6   7  20      174.92      307.38    198.19 o 
   7   7  20      238.50      443.67    238.16 o 
   8   7  20      110.92      104.49    189.28 o 
   9   7  20        3.72       38.08    205.75 o 
  10   7  20      117.73      147.21    214.01 o 
  11   7  20       34.47       61.82     81.02 o 
  12   7  20        4.22       27.89    178.49 o 
  13   7  20       24.95      272.14    324.52 o 
  14   7  20        7.13      230.84    267.88 o 
  15   7  20       23.18       -6.46    196.41 o 
   0   8  20       30.39      138.47    221.31 o 
   1   8  20      340.83      568.51    152.13 o 
   2   8  20        0.17      140.18    156.85 o 
   3   8  20      180.56      211.57    136.02 o 
   4   8  20      155.01      156.00    155.20 o 
   5   8  20       18.88       46.02    257.57 o 
   6   8  20       11.59      -34.36    203.70 o 
   7   8  20      159.53      460.84    237.94 o 
   8   8  20       52.74      286.04    213.71 o 
   9   8  20       36.83      112.90    234.23 o 
  10   8  20      348.38      582.97    252.37 o 
  11   8  20       73.71        8.37     83.64 o 
  12   8  20       50.37       44.77    215.45 o 
  13   8  20      191.13      290.02    256.34 o 
  14   8  20       17.09      161.68    341.14 o 
   1   9  20        1.12       73.61    150.83 o 
   2   9  20       23.23      218.55    170.73 o 
   3   9  20       38.27       69.20    172.23 o 
   4   9  20        2.59      -53.29     99.97 o 
   5   9  20      176.82      207.58    225.08 o 
   6   9  20       96.88      229.48    243.47 o 
   7   9  20        2.12      117.45    232.78 o 
   8   9  20       10.46        9.10    241.83 o 
   9   9  20       73.39      204.65    228.75 o 
  10   9  20       49.91       42.86    195.07 o 
  11   9  20      185.97      141.38    239.26 o 
  12   9  20       10.03      119.40    222.63 o 
  13   9  20        2.64       -3.32     61.64 o 
  14   9  20       30.79       84.02    517.58 o 
   0  10  20       71.91      154.92    246.42 o 
   1  10  20      324.50      230.52    217.22 o 
   2  10  20      210.22      349.20    168.60 o 
   3  10  20      114.65      198.45    186.68 o 
   4  10  20      335.10      339.53    208.62 o 
   5  10  20       16.07      206.91    353.49 o 
   6  10  20       67.06      203.44    233.64 o 
   7  10  20        1.22       49.92    225.90 o 
   8  10  20       76.80       90.47    123.82 o 
   9  10  20        2.45      109.23    258.90 o 
  10  10  20      196.93      337.28    236.73 o 
  11  10  20       63.45      -54.81    134.51 o 
  12  10  20       56.97      211.28    393.37 o 
  13  10  20       78.50      392.34    568.73 o 
   1  11  20        3.55      183.36    173.81 o 
   2  11  20       78.55      111.88    144.35 o 
   3  11  20        0.17       73.17    229.98 o 
   4  11  20      171.42      171.65    291.42 o 
   5  11  20       14.70      194.44    290.36 o 
   6  11  20      261.25      350.73    225.16 o 
   7  11  20       50.10      -21.96    198.90 o 
   8  11  20      116.88       89.54     90.41 o 
   9  11  20        2.50      231.16    578.48 o 
  10  11  20      100.79      -20.27     72.56 o 
  11  11  20       11.72        1.56     20.58 o 
   0  12  20       42.22        0.61     82.13 o 
   1  12  20       17.75      131.30    227.43 o 
   2  12  20      183.93      226.67    271.71 o 
   3  12  20       31.41      205.90    313.78 o 
   4  12  20        7.49      -80.84    261.30 o 
   5  12  20       31.14      110.25    335.03 o 
   6  12  20      217.51      210.99    316.13 o 
   7  12  20        1.68       41.00    363.13 o 
   8  12  20       63.26     -125.52    509.44 o 
   9  12  20        1.07     -132.40    445.68 o 
  10  12  20      114.34      224.76    586.20 o 
   1  13  20        0.76       82.76    268.46 o 
   2  13  20       12.93      263.60    345.77 o 
   3  13  20        0.52      -74.16    318.96 o 
   4  13  20       40.68       -2.32    250.86 o 
   5  13  20       87.97      259.36    376.23 o 
   1  14  20        1.72       88.15    447.10 o 
   2  14  20       47.60      122.89    477.29 o 
   3  14  20        4.64     -127.25    219.62 o 
   1   1  21      824.60      810.23    140.18 o 
   2   1  21      193.83      240.21    144.46 o 
   3   1  21      456.29      363.52    138.38 o 
   4   1  21      378.86      375.48    137.96 o 
   5   1  21       13.57      192.20    190.25 o 
   6   1  21      183.04       28.74    101.01 o 
   7   1  21      261.72      317.55    211.93 o 
   8   1  21       73.89      183.26    171.85 o 
   9   1  21      213.62      279.63    187.63 o 
  10   1  21       49.85       93.06    214.54 o 
  11   1  21       60.44      128.94    359.48 o 
  12   1  21       22.99      140.39    217.24 o 
  13   1  21       55.01      186.81    223.36 o 
  14   1  21      422.56      658.96    263.04 o 
  15   1  21      110.65       85.67    277.13 o 
  16   1  21       52.76      113.32    416.52 o 
   0   2  21      215.86      222.88    249.36 o 
   1   2  21     1520.23     1508.28    136.98 o 
   2   2  21       61.86       63.06    100.61 o 
   3   2  21        8.19       21.64    164.35 o 
   4   2  21        0.63      -10.39     52.52 o 
   5   2  21        6.32       41.05     96.47 o 
   6   2  21        1.69      153.66    204.25 o 
   7   2  21     1015.54     1063.40    176.77 o 
   8   2  21       10.74       37.89     72.39 o 
   9   2  21      230.74      257.47    184.10 o 
  10   2  21       20.03      124.19    203.50 o 
  11   2  21        5.13      236.63    360.13 o 
  12   2  21       14.73       35.59    187.51 o 
  13   2  21      603.38      592.52    228.11 o 
  14   2  21       37.80      136.29    248.18 o 
  15   2  21        9.28      198.98    278.52 o 
  16   2  21        8.21        4.72    413.45 o 
   1   3  21      113.04      149.52    141.18 o 
   2   3  21       91.25       14.78    106.16 o 
   3   3  21       76.30       51.04     69.75 o 
   4   3  21       14.11        1.67     65.34 o 
   5   3  21        0.15        0.88    145.50 o 
   6   3  21       25.41      113.52    157.81 o 
   7   3  21        0.77     -122.14    208.92 o 
   8   3  21      123.92      257.56    165.99 o 
   9   3  21      139.56      253.18    195.21 o 
  10   3  21        3.25       91.27    256.34 o 
  11   3  21        1.50      159.27    205.03 o 
  12   3  21       27.94      280.85    193.69 o 
  13   3  21        0.98       -8.42     50.91 o 
  14   3  21      464.59      540.86    230.31 o 
  15   3  21       34.03      237.61    286.73 o 
   0   4  21       19.74      197.64    205.80 o 
   1   4  21      593.03      755.10    125.21 o 
   2   4  21       40.88       98.09    137.76 o 
   3   4  21        0.56       55.07    137.37 o 
   4   4  21      310.90      376.97    142.50 o 
   5   4  21        9.51       17.51    115.99 o 
   6   4  21       45.98      196.66    164.66 o 
   7   4  21     1129.53     1018.33    191.05 o 
   8   4  21       22.65      140.15    197.57 o 
   9   4  21       21.97      101.18    230.26 o 
  10   4  21       26.93      138.57    260.02 o 
  11   4  21        3.82       26.98     66.29 o 
  12   4  21       71.49      222.13    151.04 o 
  13   4  21      229.92      359.60    219.83 o 
  14   4  21       13.16       55.69    175.07 o 
  15   4  21       58.40      172.16    264.50 o 
   1   5  21        1.28       41.09     82.60 o 
   2   5  21       90.12      102.03    120.60 o 
   3   5  21        1.62       10.74    133.96 o 
   4   5  21       42.56       71.71    142.79 o 
   5   5  21       46.43      -26.10     87.10 o 
   6   5  21        0.79      116.98    204.17 o 
   7   5  21       52.13       65.67    227.21 o 
   8   5  21        9.58      149.72    204.33 o 
   9   5  21        7.63      197.21    201.57 o 
  10   5  21       21.50      164.22    260.16 o 
  11   5  21       21.64      169.81    244.00 o 
  12   5  21      132.58      157.23    203.71 o 
  13   5  21      136.28      133.75    192.65 o 
  14   5  21      528.14      802.40    247.74 o 
   0   6  21       12.26       81.08    188.45 o 
   1   6  21      142.94      331.80    137.83 o 
   2   6  21       19.90      -20.82    139.78 o 
   3   6  21        1.81      164.98    159.25 o 
   4   6  21      754.23      942.73    157.05 o 
   5   6  21      217.43      230.47    183.33 o 
   6   6  21      412.79      610.17    193.89 o 
   7   6  21      832.40     1008.31    199.81 o 
   8   6  21        2.12      270.42    191.70 o 
   9   6  21      166.99      293.29    228.76 o 
  10   6  21       12.43      224.32    296.03 o 
  11   6  21        3.37      -14.11     98.84 o 
  12   6  21      226.40      303.04    207.74 o 
  13   6  21      256.23      379.96    244.65 o 
  14   6  21       91.58      266.91    373.87 o 
   1   7  21      267.97      298.80    146.22 o 
   2   7  21        0.72       -4.55     87.40 o 
   3   7  21      328.84      416.49    200.54 o 
   4   7  21       21.64       62.68    157.83 o 
   5   7  21      258.48      411.91    211.44 o 
   6   7  21       58.49      108.82    253.71 o 
   7   7  21       27.19       12.92    190.28 o 
   8   7  21       32.97       11.02    215.04 o 
   9   7  21      166.83      266.37    217.41 o 
  10   7  21        2.60       28.39    236.28 o 
  11   7  21      112.34      267.47    215.01 o 
  12   7  21      134.34      187.12    231.60 o 
  13   7  21       20.10       97.99    352.64 o 
  14   7  21       10.78       25.12    238.19 o 
   0   8  21       13.64     -124.78    187.92 o 
   1   8  21       12.17       -9.66     29.01 o 
   2   8  21      516.72      377.49    173.86 o 
   3   8  21       18.42      134.45    165.65 o 
   4   8  21      306.22      345.62    208.47 o 
   5   8  21      246.67      206.86    265.51 o 
   6   8  21      100.31      183.53    287.72 o 
   7   8  21       33.61      272.96    267.43 o 
   8   8  21        1.64      161.82    303.85 o 
   9   8  21        2.18      152.45    212.90 o 
  10   8  21        2.01       92.75    118.19 o 
  11   8  21        0.41       21.31    199.42 o 
  12   8  21       49.31       -6.82    318.15 o 
  13   8  21        0.10     -178.90    290.72 o 
   1   9  21       74.96      236.20    187.54 o 
   2   9  21        3.70       15.57     75.03 o 
   3   9  21      525.63      632.22    183.62 o 
   4   9  21       44.28      131.84    216.92 o 
   5   9  21        0.28      -93.25    241.81 o 
   6   9  21      214.42      177.95    262.56 o 
   7   9  21       14.05       37.50    297.89 o 
   8   9  21       27.20       64.61    184.13 o 
   9   9  21      156.50       88.62    247.51 o 
  10   9  21       12.45       48.76     79.28 o 
  11   9  21       54.22      -27.89    308.46 o 
  12   9  21        7.94     -170.83    419.02 o 
  13   9  21       19.11     -217.36    300.14 o 
   0  10  21      257.39      233.92    287.17 o 
   1  10  21        7.29      -17.98    186.81 o 
   2  10  21        0.09       23.14    202.06 o 
   3  10  21       17.71        8.54     40.40 o 
   4  10  21       43.66      -57.61    136.76 o 
   5  10  21       22.89       82.46    306.15 o 
   6  10  21        0.79       85.81    438.89 o 
   7  10  21       10.73      -10.42     96.89 o 
   8  10  21       18.99       87.83    204.93 o 
   9  10  21        7.12       89.54    323.87 o 
  10  10  21        2.71      274.36    384.83 o 
  11  10  21       30.49       28.45    140.74 o 
  12  10  21       86.19      -43.08    878.76 o 
   1  11  21        0.02       95.65    224.69 o 
   2  11  21       62.25      128.43    146.54 o 
   3  11  21        9.67        4.58    125.91 o 
   4  11  21        8.01       72.82    218.54 o 
   5  11  21      179.25      265.72    277.22 o 
   6  11  21       30.62       22.56    350.73 o 
   7  11  21        0.55       77.96    344.94 o 
   8  11  21       48.29      -11.80     33.37 o 
   9  11  21       20.64      126.05    558.19 o 
  10  11  21        1.66      -93.27   1037.79 o 
   0  12  21      273.84      436.14    311.28 o 
   1  12  21      258.58      358.22    238.51 o 
   2  12  21        3.17      -20.52    160.83 o 
   3  12  21        7.36       78.72    335.71 o 
   4  12  21       14.75      195.61    329.22 o 
   5  12  21       91.97      -63.92   2842.61 o 
   6  12  21       10.79      -19.30   1073.67 o 
   1  13  21        0.94       89.46    497.09 o 
   2  13  21      100.17       17.27    168.97 o 
   3  13  21        3.23       22.31    434.30 o 
   4  13  21      206.08      414.37    445.59 o 
   0   0  22      574.86      347.73    319.15 o 
   1   0  22      462.52      516.39    209.23 o 
   2   0  22      502.47      465.87    190.88 o 
   3   0  22       58.63      -64.59    108.68 o 
   4   0  22      334.82      431.97    200.05 o 
   5   0  22     1061.55      980.09    361.08 o 
   6   0  22       17.94      -93.20    366.87 o 
   7   0  22      849.71      984.03    382.34 o 
   8   0  22       88.71      300.14    400.89 o 
   9   0  22      409.36      567.30    414.09 o 
  10   0  22        3.66      367.20    451.75 o 
  11   0  22      340.17      827.16    427.37 o 
  12   0  22        6.94      205.97    437.88 o 
  13   0  22      585.90      744.87    378.59 o 
  14   0  22      116.90      349.69    513.76 o 
   1   1  22      121.45      255.01    149.20 o 
   2   1  22      158.81       59.27    120.53 o 
   3   1  22      540.34      476.12    145.27 o 
   4   1  22       49.05       46.63     99.51 o 
   5   1  22        2.51       61.52    155.90 o 
   6   1  22       67.13      102.36    332.95 o 
   7   1  22       71.36      -73.88    188.45 o 
   8   1  22       20.08      -46.40    273.40 o 
   9   1  22       83.55      191.22    305.60 o 
  10   1  22       73.05      155.57    281.95 o 
  11   1  22        6.95      344.93    308.09 o 
  12   1  22      103.26      220.84    237.44 o 
  13   1  22        2.87      288.15    239.42 o 
  14   1  22        1.11       46.36    336.32 o 
   0   2  22      189.98      304.04    219.46 o 
   1   2  22      336.43      334.82    160.12 o 
   2   2  22      233.13      145.25    160.99 o 
   3   2  22       18.36       11.53    126.71 o 
   4   2  22       29.40      103.75    174.46 o 
   5   2  22      221.84      343.50    233.74 o 
   6   2  22        9.15      -81.18    179.57 o 
   7   2  22        6.41      -22.86    176.85 o 
   8   2  22        1.32      122.29    173.72 o 
   9   2  22      139.89      271.07    196.45 o 
  10   2  22       11.17       31.16    147.42 o 
  11   2  22       87.92      354.42    305.47 o 
  12   2  22        1.96       34.27     56.36 o 
  13   2  22      216.87      194.76    240.55 o 
  14   2  22        1.88       65.60    261.73 o 
   1   3  22       39.81       18.01    142.21 o 
   2   3  22       32.49      117.97    149.33 o 
   3   3  22     1012.82     1169.41    154.22 o 
   4   3  22      153.97      170.35    155.19 o 
   5   3  22       59.91       57.95    117.41 o 
   6   3  22       75.15      122.03    234.39 o 
   7   3  22       17.35       92.23    152.81 o 
   8   3  22      111.77       12.56     64.38 o 
   9   3  22      402.07      586.32    209.77 o 
  10   3  22        0.02       68.41    153.99 o 
  11   3  22      498.91      837.04    231.11 o 
  12   3  22       10.61      108.25    208.95 o 
  13   3  22      224.96      463.77    218.61 o 
  14   3  22        2.27        3.05    101.25 o 
   0   4  22       39.99      115.80    233.27 o 
   1   4  22       29.17       42.77    145.84 o 
   2   4  22      404.53      436.22    135.96 o 
   3   4  22       38.52       93.10    113.12 o 
   4   4  22      129.50      167.96    149.84 o 
   5   4  22        5.63        7.21    215.01 o 
   6   4  22      101.26       46.87    110.62 o 
   7   4  22      129.25      137.35    189.85 o 
   8   4  22       62.22      171.27    215.97 o 
   9   4  22      177.17      195.44    213.30 o 
  10   4  22       87.56      261.66    235.24 o 
  11   4  22        0.10       97.89    287.20 o 
  12   4  22      130.77      318.53    231.71 o 
  13   4  22      153.21      454.42    250.48 o 
   1   5  22        4.47       26.20     79.94 o 
   2   5  22      187.47      249.26    146.95 o 
   3   5  22      651.88      790.36    167.22 o 
   4   5  22       92.82      178.12    165.66 o 
   5   5  22      103.35      234.85    210.61 o 
   6   5  22        1.50      173.76    217.31 o 
   7   5  22       34.20      206.41    204.94 o 
   8   5  22       36.02       26.57    108.13 o 
   9   5  22      106.31      183.18    228.96 o 
  10   5  22      128.71      357.38    246.73 o 
  11   5  22      139.57      362.71    272.21 o 
  12   5  22       60.52      216.29    213.98 o 
  13   5  22       42.41      -28.64    101.80 o 
   0   6  22       15.83       80.36    209.14 o 
   1   6  22        0.11       40.93    199.79 o 
   2   6  22        0.26       39.61    154.43 o 
   3   6  22       11.45       -9.01     62.96 o 
   4   6  22      461.27      772.23    207.89 o 
   5   6  22      234.45      135.03    243.92 o 
   6   6  22        1.34      209.86    271.79 o 
   7   6  22       92.72       35.99    107.84 o 
   8   6  22       34.76      196.13    265.89 o 
   9   6  22      186.83      345.63    226.27 o 
  10   6  22        5.93      200.04    252.84 o 
  11   6  22       71.22      149.35    250.92 o 
  12   6  22       98.46      275.33    252.25 o 
  13   6  22        0.55       74.48    497.45 o 
   1   7  22       27.15      102.80    170.72 o 
   2   7  22       40.07      141.34    144.69 o 
   3   7  22      195.21      224.63    216.88 o 
   4   7  22        0.59       13.22    104.12 o 
   5   7  22      147.24       99.60    281.95 o 
   6   7  22       45.06       25.65    329.33 o 
   7   7  22      120.30      220.74    265.00 o 
   8   7  22       55.14      167.16    314.52 o 
   9   7  22       13.11      172.54    288.69 o 
  10   7  22       34.50      164.29    253.99 o 
  11   7  22        2.29      207.49    297.77 o 
  12   7  22       37.45      202.00    375.02 o 
   0   8  22      177.21      299.57    250.10 o 
   1   8  22      266.67      407.73    167.75 o 
   2   8  22      148.38      321.67    181.85 o 
   3   8  22      173.71      129.09    233.53 o 
   4   8  22      112.38      133.85    211.96 o 
   5   8  22       81.86      315.44    283.99 o 
   6   8  22       34.31       -9.64     49.35 o 
   7   8  22      492.74      691.37    269.91 o 
   8   8  22       90.24      134.10    301.31 o 
   9   8  22      335.39      356.98    262.71 o 
  10   8  22       19.72      153.19    261.82 o 
  11   8  22        0.83      -18.43     85.85 o 
  12   8  22       20.86       34.25    367.36 o 
   1   9  22       18.01       93.92    129.59 o 
   2   9  22       78.43      103.64     86.41 o 
   3   9  22       91.27       69.67     96.05 o 
   4   9  22       77.14      397.95    285.50 o 
   5   9  22      107.76      237.50    275.23 o 
   6   9  22       80.64       29.04    314.45 o 
   7   9  22        0.97      -29.49  15006.97 o 
   8   9  22       44.38      134.26    302.64 o 
   9   9  22        4.10      -28.57    104.70 o 
  10   9  22        7.14      -23.31    129.10 o 
  11   9  22        7.24      138.23    422.96 o 
  12   9  22       51.34      107.26    560.66 o 
   0  10  22        5.08        9.35    445.71 o 
   1  10  22      435.30      586.58    207.49 o 
   2  10  22        1.22      -77.33    191.71 o 
   3  10  22      192.57      378.99    283.60 o 
   4  10  22        5.82       63.47    340.59 o 
   5  10  22      227.60      331.64    342.27 o 
   6  10  22       44.91      160.60    322.23 o 
   7  10  22      318.50      663.01    335.25 o 
  10  10  22       79.94      325.97    568.07 o 
   1  11  22       54.73      143.80    224.91 o 
   2  11  22       78.25      213.37    301.04 o 
   3  11  22      509.00      581.65    336.65 o 
   4  11  22        1.34      215.94    335.38 o 
   5  11  22      138.13       27.56    217.46 o 
   0  12  22       36.47       39.34    484.94 o 
   1  12  22      128.35      279.40    467.64 o 
   2  12  22        0.07      -81.29    325.35 o 
   3  12  22        3.03       26.37    487.53 o 
   4  12  22        0.73       -3.97    125.99 o 
   1  13  22        3.03      103.25    482.48 o 
   1   1  23        5.11      -34.42     47.22 o 
   2   1  23      362.83      332.29    173.60 o 
   3   1  23       61.40       67.42    143.40 o 
   4   1  23      171.48      105.87    163.97 o 
   5   1  23      326.63      167.89    249.57 o 
   6   1  23      215.98      100.43    290.29 o 
   7   1  23       19.75       37.29    215.57 o 
   8   1  23       39.55      112.83    261.38 o 
   9   1  23      225.41      289.85    279.27 o 
  10   1  23       15.51      166.27    323.22 o 
  11   1  23       10.23      140.29    346.03 o 
  12   1  23       48.98        7.09     83.97 o 
  13   1  23      161.57       29.96    164.15 o 
   0   2  23       54.62      191.18    244.66 o 
   1   2  23       19.97       93.81    190.13 o 
   2   2  23        5.88       93.06    185.16 o 
   3   2  23      216.81      289.28    184.98 o 
   4   2  23       52.68        7.50     72.55 o 
   5   2  23      100.30      193.09    266.46 o 
   6   2  23       52.09       -2.46     56.78 o 
   7   2  23       46.75       80.10    190.23 o 
   8   2  23      180.08      285.47    278.90 o 
   9   2  23      193.91      422.45    205.22 o 
  10   2  23       83.09      138.31    245.39 o 
  11   2  23       61.64      174.42    251.50 o 
  12   2  23      222.85      286.29    199.12 o 
  13   2  23       11.51      309.13    288.36 o 
   1   3  23       51.28      119.06    161.40 o 
   2   3  23        2.81       98.83    191.21 o 
   3   3  23        0.87       38.64     75.97 o 
   4   3  23      480.88      552.77    210.58 o 
   5   3  23       13.71      169.29    267.69 o 
   6   3  23      251.50      247.23    209.76 o 
   7   3  23       44.39       61.22    219.76 o 
   8   3  23        1.90       46.10    201.07 o 
   9   3  23      279.14      503.48    234.15 o 
  10   3  23      160.20      347.64    227.02 o 
  11   3  23       34.48      163.58    229.11 o 
  12   3  23        0.27       66.04    208.60 o 
   0   4  23      295.68      438.49    250.19 o 
   1   4  23      795.53     1121.44    169.96 o 
   2   4  23      204.68      267.59    182.67 o 
   3   4  23       75.66       98.91    193.90 o 
   4   4  23       51.52      137.97    164.98 o 
   5   4  23        1.29       80.82    166.53 o 
   6   4  23       53.34       41.36    139.88 o 
   7   4  23       61.47       89.76    213.12 o 
   8   4  23       18.36      167.22    228.55 o 
   9   4  23      126.90      197.60    219.83 o 
  10   4  23      232.30      333.21    274.16 o 
  11   4  23      162.07      361.21    232.47 o 
  12   4  23      131.24      340.17    226.27 o 
   1   5  23       21.15      134.09    250.82 o 
   2   5  23      135.27      197.80    193.87 o 
   3   5  23      541.01      576.34    187.76 o 
   4   5  23        0.85       12.05     62.54 o 
   5   5  23      155.89      309.79    217.74 o 
   6   5  23        0.03      107.59    212.53 o 
   7   5  23       20.54      144.55    202.83 o 
   8   5  23       97.84      109.04    246.88 o 
   9   5  23        0.02      140.24    245.71 o 
  10   5  23       10.17      109.99    175.63 o 
  11   5  23       39.12       90.24    124.50 o 
  12   5  23      163.53      143.79    213.45 o 
   0   6  23       56.16      289.86    391.77 o 
   1   6  23      117.51       45.76    174.08 o 
   2   6  23      164.15      240.18    211.60 o 
   3   6  23       90.33      219.77    220.57 o 
   4   6  23       52.59       67.79    228.00 o 
   5   6  23        7.10      109.13    456.08 o 
   6   6  23        9.87      255.67    302.88 o 
   7   6  23       57.45      187.54    278.48 o 
   8   6  23       38.94      230.89    329.65 o 
   9   6  23       11.83      242.35    301.82 o 
  10   6  23      178.53      399.35    270.30 o 
  11   6  23        4.73     -185.15    564.10 o 
   1   7  23      178.90      188.88    188.69 o 
   2   7  23       40.88      319.16    226.08 o 
   3   7  23      261.08      302.09    215.47 o 
   4   7  23      143.56      235.62    246.32 o 
   5   7  23       12.41       -2.71    609.22 o 
   6   7  23        2.04       98.48    397.59 o 
   7   7  23      111.65      147.06    275.19 o 
   8   7  23        4.19       24.12    340.67 o 
   9   7  23       70.70       92.34    289.83 o 
  10   7  23       30.32      -75.96    359.68 o 
  11   7  23       37.00      -73.47    288.42 o 
   0   8  23       60.30      138.32    284.22 o 
   1   8  23        0.41      139.27    189.62 o 
   2   8  23       17.55      -24.38    171.15 o 
   3   8  23       12.75      103.56    239.39 o 
   4   8  23       53.95      190.24    302.58 o 
   5   8  23       64.82      173.06    291.72 o 
   6   8  23        7.38        7.97    274.32 o 
   7   8  23        0.68      -77.45    371.20 o 
   8   8  23        0.00      118.21    337.37 o 
   9   8  23        0.06     -195.59    388.53 o 
  10   8  23        0.00       62.09    584.79 o 
  11   8  23        2.46      -52.88    723.67 o 
   1   9  23      167.81      255.70    205.20 o 
   2   9  23       65.04       21.32     80.76 o 
   3   9  23       62.86      178.18    405.81 o 
   4   9  23        0.05      139.18    315.85 o 
   5   9  23       47.72      335.24    337.95 o 
   6   9  23        8.07      -93.38    227.85 o 
   7   9  23       69.40      143.17    421.73 o 
   8   9  23       74.21       10.72    560.36 o 
   9   9  23      141.91      316.49    519.45 o 
  10   9  23       27.20      -23.58    422.43 o 
   0  10  23       88.38       23.61    285.11 o 
   1  10  23        0.04       55.65    161.35 o 
   2  10  23       22.41      111.66    264.75 o 
   3  10  23        2.69     -164.20    271.65 o 
   4  10  23        2.23      -20.36    101.29 o 
   5  10  23       40.23      235.78    402.98 o 
   1  11  23       39.26      248.52    347.08 o 
   2  11  23        0.36      133.19    439.71 o 
   3  11  23       67.47      124.76    498.01 o 
   1  12  23        0.11      224.66    520.56 o 
   0   0  24     1046.28      799.54    331.58 o 
   1   0  24      524.91      655.05    238.97 o 
   2   0  24       98.10      -38.73    147.68 o 
   3   0  24       40.32      208.21    288.77 o 
   4   0  24     1216.72      885.90    276.75 o 
   5   0  24      269.78      435.04    424.42 o 
   6   0  24      636.70      545.27    375.46 o 
   7   0  24        0.05      204.90    456.72 o 
   8   0  24      571.64     1223.52    491.46 o 
   9   0  24       21.02      -49.56    354.58 o 
  10   0  24       64.64      113.15    456.38 o 
  11   0  24       27.97      253.01    546.01 o 
  12   0  24       10.55      448.62    545.53 o 
   1   1  24        8.83       26.15    122.40 o 
   2   1  24      116.68      235.15    184.56 o 
   3   1  24        5.08      -25.70     85.60 o 
   4   1  24       12.10      -25.86     75.17 o 
   5   1  24       64.45      203.73    288.27 o 
   6   1  24      152.68       75.90    283.11 o 
   7   1  24        6.22      -43.85    289.33 o 
   8   1  24       65.15      198.86    311.92 o 
   9   1  24       64.05      184.21    347.18 o 
  10   1  24        2.94       10.59    151.69 o 
  11   1  24        0.40        9.34    191.95 o 
  12   1  24       94.24      231.85    614.76 o 
   0   2  24      231.47      391.57    238.53 o 
   1   2  24      133.19      354.74    184.70 o 
   2   2  24      199.19      305.54    193.86 o 
   3   2  24       45.66       42.49     69.93 o 
   4   2  24      145.24     -123.27    327.93 o 
   5   2  24        7.12       69.34    350.81 o 
   6   2  24      287.15      375.06    288.53 o 
   7   2  24       17.96       14.13     41.23 o 
   8   2  24       46.38      241.85    298.31 o 
   9   2  24      213.37      384.24    298.39 o 
  10   2  24        2.40      -30.27    324.30 o 
  11   2  24        9.88      218.04    396.18 o 
  12   2  24        9.72      327.12    513.47 o 
  13   2  24       18.02      155.73    655.53 o 
   1   3  24        1.93       53.55     61.33 o 
   2   3  24      172.10      361.52    179.35 o 
   3   3  24        0.03      131.42    201.42 o 
   4   3  24        0.06       52.66    260.79 o 
   5   3  24       69.39      157.24    292.34 o 
   6   3  24      351.59      378.35    301.44 o 
   7   3  24       23.12      151.52    341.30 o 
   8   3  24        2.78       95.27    298.47 o 
   9   3  24       14.01      179.33    247.23 o 
  10   3  24      149.03      464.51    343.58 o 
  11   3  24       63.32      155.97    211.02 o 
  12   3  24       98.09      274.53    593.30 o 
  13   3  24       16.77      100.95  16399.36 o 
   0   4  24       21.09      175.15    270.13 o 
   1   4  24      256.84      515.70    196.66 o 
   2   4  24        0.37      147.17    240.36 o 
   3   4  24      137.87      319.69    283.36 o 
   4   4  24        4.50       92.42    201.15 o 
   5   4  24       69.59      143.85    234.18 o 
   6   4  24       22.32       -1.89     89.26 o 
   7   4  24      115.64      131.96    191.30 o 
   8   4  24       10.15      166.68    276.58 o 
   9   4  24       41.13      146.87    238.75 o 
  10   4  24        0.00      -16.05     71.67 o 
  11   4  24      105.27      612.47    589.20 o 
  12   4  24       33.95       49.11    601.95 o 
  13   4  24        3.98      132.66    643.66 o 
   1   5  24       44.69      214.69    256.41 o 
   2   5  24        2.27      112.22    320.07 o 
   3   5  24       50.80      188.07    237.59 o 
   4   5  24       17.40       72.29    239.75 o 
   5   5  24        4.47       24.18    257.63 o 
   6   5  24       73.79      528.52    316.97 o 
   7   5  24       89.98      222.07    285.00 o 
   8   5  24      172.36      324.38    428.98 o 
   9   5  24       99.66      462.45    307.51 o 
   0   6  24        0.18      106.39    459.03 o 
   1   6  24      185.26      289.52    297.70 o 
   2   6  24       19.74       88.35    301.17 o 
   3   6  24      223.89      303.11    225.55 o 
   4   6  24       11.43      401.62    246.91 o 
   5   6  24      279.53      371.42    307.86 o 
   6   6  24       47.78       68.56    200.64 o 
   7   6  24       51.60      348.02    272.50 o 
   8   6  24       21.08       88.47    416.10 o 
  10   6  24      174.05      176.50    509.47 o 
   1   7  24        5.06        2.34    211.00 o 
   2   7  24       25.20      293.34    240.62 o 
   3   7  24       79.13      101.55    263.82 o 
   4   7  24        0.98      263.63    315.63 o 
   5   7  24        3.57       29.26    174.57 o 
   6   7  24       12.79      166.14    301.10 o 
   7   7  24       35.49      -52.08    188.22 o 
   9   7  24       35.68       87.79    506.06 o 
   0   8  24      294.49      441.84    334.96 o 
   1   8  24        6.36       -8.22     71.44 o 
   2   8  24        5.90       54.98    231.99 o 
   3   8  24        8.90       -0.81     14.55 o 
   4   8  24       86.82       62.86    269.45 o 
   5   8  24      116.18      208.49    314.43 o 
   6   8  24      185.49      267.60    444.64 o 
   9   8  24        1.26      342.94    538.28 o 
   1   9  24        5.82       10.50    314.86 o 
   2   9  24        1.98     -139.93    344.39 o 
   3   9  24        2.88      358.28    498.70 o 
   4   9  24       33.75      305.83    508.25 o 
   8   9  24       13.25      155.89    633.16 o 
   0  10  24       38.82      -35.68    243.44 o 
   1  10  24       43.74       29.28    231.84 o 
   2  10  24        1.88       -5.69     91.21 o 
   3  10  24       25.23      188.06    479.63 o 
   1  11  24       32.49       54.39    552.42 o 
   1   1  25       99.84      196.81    197.44 o 
   2   1  25      401.44      461.55    191.32 o 
   3   1  25      205.04      172.87    201.64 o 
   4   1  25      609.84      516.64    313.84 o 
   5   1  25      524.91      490.36    355.91 o 
   6   1  25       23.96       -3.24    184.44 o 
   7   1  25      158.58      125.25    341.71 o 
   8   1  25      290.12      313.51    354.98 o 
   9   1  25       67.49       97.62    401.75 o 
  10   1  25      483.35      764.73    417.42 o 
  11   1  25       85.94      509.60    529.04 o 
   0   2  25       58.27      323.03    314.81 o 
   1   2  25       74.12       -2.28     25.53 o 
   2   2  25      411.10      560.93    199.25 o 
   3   2  25       27.37        0.63     25.47 o 
   4   2  25       43.48        8.14    210.64 o 
   5   2  25        9.56       37.98    212.06 o 
   6   2  25      142.17       91.70    463.69 o 
   7   2  25       10.69      -15.35     81.17 o 
   8   2  25       17.33       30.70    444.86 o 
   9   2  25        0.34       71.38    352.88 o 
  10   2  25       59.13      356.57    427.05 o 
  11   2  25       80.17      166.49    581.65 o 
   1   3  25       11.68      135.64    204.26 o 
   2   3  25      259.78      234.14    206.94 o 
   3   3  25      118.74      254.17    242.74 o 
   4   3  25      201.77      306.78    271.06 o 
   5   3  25        1.11      -19.46     95.69 o 
   6   3  25        0.06       13.43     45.49 o 
   7   3  25       61.91      266.08    376.20 o 
   8   3  25       27.24      -13.82    392.57 o 
   9   3  25       40.77       20.01    165.49 o 
  10   3  25      142.33      275.83    610.87 o 
  11   3  25       38.98      451.15    616.51 o 
   0   4  25      167.13      225.08    382.36 o 
   1   4  25       14.86       37.45    299.36 o 
   2   4  25      451.89      735.90    307.08 o 
   3   4  25       28.12      132.30    296.98 o 
   4   4  25       47.17       -3.59    235.13 o 
   5   4  25       38.43      -50.22    398.66 o 
   6   4  25       26.26      239.75    362.76 o 
   7   4  25       43.02       24.54    138.62 o 
   8   4  25       62.87      265.32    301.04 o 
   9   4  25      138.92      323.81    571.98 o 
  10   4  25        0.44       34.44    601.02 o 
  11   4  25      132.22      266.16    579.56 o 
   1   5  25       85.27      406.02    419.15 o 
   2   5  25       88.39      -13.70    244.68 o 
   3   5  25        6.07      295.99    366.79 o 
   4   5  25        4.24      291.10    517.97 o 
   5   5  25        9.77      152.86    338.49 o 
   6   5  25        7.21       19.74    176.55 o 
   7   5  25       27.20      306.61    326.30 o 
   0   6  25       94.40      185.39    540.19 o 
   1   6  25       72.69      292.30    309.01 o 
   2   6  25       35.33      233.87    368.30 o 
   3   6  25       71.24      114.88    302.07 o 
   4   6  25        3.40      374.62    355.23 o 
   5   6  25       60.97      300.22    361.39 o 
   6   6  25       37.88      349.17    460.62 o 
   1   7  25        0.20      230.98    336.68 o 
   2   7  25       16.16      -36.96    206.81 o 
   3   7  25       22.79      247.53    287.70 o 
   4   7  25      263.48      375.50    451.15 o 
   5   7  25       32.20      290.90    453.90 o 
   1   8  25       17.00      -79.44    879.47 o 
   2   8  25       59.98      274.41    500.91 o 
   3   8  25       56.45      151.74    466.70 o 
   1   9  25        5.46      194.73    521.53 o 
   2   9  25        0.99      127.85    449.99 o 
   0  10  25       75.83      186.08    559.60 o 
   0   0  26      357.16      370.55    423.09 o 
   1   0  26       14.12      175.72    311.39 o 
   2   0  26       87.85      -24.78    117.39 o 
   3   0  26       14.90     -139.07    218.98 o 
   4   0  26       12.45      161.34    529.77 o 
   6   0  26     1515.07     1626.42    501.26 o 
   7   0  26      354.52      662.26    549.84 o 
   8   0  26     1187.30     1742.54    574.02 o 
   9   0  26       99.00      336.99    529.45 o 
   1   1  26       10.66      -71.96    203.32 o 
   2   1  26      127.17       75.68    166.52 o 
   3   1  26        7.11      -12.18    142.31 o 
   4   1  26      139.54      117.39    374.29 o 
   5   1  26       87.08      -66.98    299.07 o 
   6   1  26       39.47      -93.06    364.15 o 
   7   1  26        7.34       38.03    147.66 o 
   8   1  26      161.96      349.43    402.50 o 
   9   1  26       84.37       11.55    622.18 o 
   0   2  26        5.32       -8.38    297.60 o 
   1   2  26      108.25      191.25    258.37 o 
   2   2  26        1.91       80.67    227.13 o 
   3   2  26      164.72      232.64    274.22 o 
   4   2  26       80.02       31.25    200.07 o 
   5   2  26       36.54        8.03    858.60 o 
   6   2  26      287.45      490.71    369.71 o 
   7   2  26        6.00      352.21    415.00 o 
   8   2  26      203.84      280.28    427.99 o 
   9   2  26       21.49       99.51    638.28 o 
  10   2  26       44.71      -26.78    221.52 o 
   1   3  26       96.81      167.82    371.62 o 
   2   3  26       74.65      247.56    253.53 o 
   3   3  26       62.56      126.72    283.67 o 
   4   3  26      104.24      271.12    373.49 o 
   5   3  26        0.22        0.17    353.32 o 
   6   3  26        0.79      124.97    253.38 o 
   7   3  26      172.20      399.76    379.37 o 
   8   3  26      286.22      300.94    588.43 o 
   9   3  26       21.93      117.40    624.53 o 
  10   3  26       11.47      123.42    603.41 o 
   0   4  26        0.27      119.60    515.52 o 
   1   4  26      191.73      472.02    340.09 o 
   2   4  26        7.66      194.55    385.43 o 
   3   4  26       22.13      243.03    330.01 o 
   4   4  26       22.24      252.08    442.91 o 
   5   4  26       31.38      308.27    476.77 o 
   1   5  26        7.09        4.71     90.81 o 
   2   5  26      259.84      472.03    364.89 o 
   3   5  26      227.31      467.18    351.35 o 
   1   1  27      151.63      198.81    265.54 o 
   2   1  27       52.71        6.66    112.55 o 
   3   1  27       46.63       50.56    112.04 o 
   4   1  27        5.22       50.76    269.24 o 
   5   1  27        3.44       -5.46    141.66 o 
   6   1  27       24.19      -20.12    318.80 o 
   7   1  27       66.27       47.27   1290.24 o 
   0   2  27       10.23       73.13    356.08 o 
   1   2  27       25.69       85.47    258.56 o 
   2   2  27        1.74      -14.56    229.28 o 
   3   2  27        3.98      -35.21    199.58 o 
   4   2  27        0.01       98.31    343.66 o 
   5   2  27        4.87      -75.40    195.33 o 
   6   2  27      115.29      219.97    545.60 o 
   7   2  27       67.00      -29.00    207.24 o 
   8   2  27        2.33      199.49    657.38 o 
   1   3  27        4.54      195.22    523.58 o 
   2   3  27       15.25      117.60    406.57 o 
   3   3  27       54.19      292.54    363.22 o 
   0   0  28        0.09      -41.13    171.69 o 
   1   0  28       24.35       44.95    572.47 o 
   2   0  28        7.01        2.79    325.27 o 
   3   0  28       63.11      490.57    620.68 o 
   4   0  28       37.93      257.21    563.15 o 
   1   1  28       12.41       68.31    313.68 o 
   2   1  28        0.22       -9.01    176.65 o 
   3   1  28        5.06       36.15    635.56 o 
   4   1  28        2.05       78.35    588.21 o 
   5   1  28      136.01      358.31    581.48 o 
   3   2  28        7.04      409.53    575.69 o 
                                                 
